# Supplementary material for: A novel nomogram for predicting liver metastasis in patients with gastrointestinal stromal tumor: a SEER-based study
Source: BMC Surg. 2020 Nov 25;20:298. doi: 10.1186/s12893-020-00969-4 (PMC7689971; doi:10.1186/s12893-020-00969-4)
Supplement: Supplementary file 1 — Additional file 1: Table S1. A database of the information of GIST patients obtained from SEER database. [file 12893_2020_969_MOESM1_ESM.xlsx]

## Sheet: Sheet1
Patient_ID	Type of Reporting Source	Marriage	Race	Sex	Year of diagnosis	Tumor_location	Diagnostic Confirmation	Tumor_size	Age	N	Mitotic_rate	Age	SEER Combined Mets at DX-liver (2010+)	SEER Combined Mets at DX-lung (2010+)	SEER Combined Mets at DX-brain (2010+)	SEER Combined Mets at DX-bone (2010+)	Vital status recode (study cutoff used)	Type of follow-up expected	Sequence number	First malignant primary indicator	Record number recode
77784439	Hospital inpatient/outpatient or clinic	3	1	1	2013	6	Positive histology	4	1	1	3	60	0	0	0	0	1	Active follow-up	One primary only	Yes	1
77784053	Hospital inpatient/outpatient or clinic	2	1	1	2014	8	Positive histology	2	1	1	2	52	0	0	0	0	1	Active follow-up	One primary only	Yes	1
77766751	Hospital inpatient/outpatient or clinic	2	2	2	2015	8	Positive histology	4	2	1	3	87	0	0	0	0	0	Active follow-up	One primary only	Yes	1
77761482	Laboratory only (hospital or private)	1	2	1	2016	8	Positive histology	4	2	1	2	68	0	0	0	0	0	Active follow-up	One primary only	Yes	1
77755950	Hospital inpatient/outpatient or clinic	1	1	1	2016	4	Positive histology	4	1	1	1	49	0	0	0	0	1	Active follow-up	One primary only	Yes	1
77751168	Hospital inpatient/outpatient or clinic	2	1	2	2014	8	Positive histology	3	2	1	1	91	0	0	0	0	1	Active follow-up	One primary only	Yes	1
77749170	Hospital inpatient/outpatient or clinic	1	2	1	2010	1	Positive histology	3	1	1	2	45	0	0	0	0	1	Active follow-up	One primary only	Yes	1
77741588	Laboratory only (hospital or private)	2	1	2	2015	8	Positive histology	2	2	1	1	72	0	0	0	0	1	Active follow-up	One primary only	Yes	1
77741319	Hospital inpatient/outpatient or clinic	1	1	1	2015	1	Positive histology	2	1	1	2	64	0	0	0	0	1	Active follow-up	One primary only	Yes	1
77741306	Hospital inpatient/outpatient or clinic	2	1	2	2016	7	Positive histology	1	1	1	3	61	1	0	0	0	1	Active follow-up	One primary only	Yes	1
77740200	Hospital inpatient/outpatient or clinic	1	2	1	2016	5	Positive histology	5	1	1	3	55	0	0	0	0	1	Active follow-up	One primary only	Yes	1
77739417	Hospital inpatient/outpatient or clinic	2	2	1	2016	1	Positive histology	4	1	1	1	58	1	0	0	0	0	Active follow-up	One primary only	Yes	1
77737564	Hospital inpatient/outpatient or clinic	1	1	2	2016	3	Positive histology	4	1	1	2	31	0	0	0	0	1	Active follow-up	One primary only	Yes	1
77737023	Hospital inpatient/outpatient or clinic	2	1	2	2016	1	Positive histology	4	2	1	2	68	0	0	0	0	1	Active follow-up	One primary only	Yes	1
77736672	Hospital inpatient/outpatient or clinic	1	3	2	2016	8	Positive histology	3	1	1	3	47	0	0	0	0	1	Active follow-up	One primary only	Yes	1
77736201	Hospital inpatient/outpatient or clinic	1	1	2	2016	6	Positive histology	3	1	1	3	64	0	0	0	0	1	Active follow-up	One primary only	Yes	1
77735891	Hospital inpatient/outpatient or clinic	1	2	1	2016	1	Positive histology	5	2	1	1	66	0	0	0	0	1	Active follow-up	One primary only	Yes	1
77726740	Hospital inpatient/outpatient or clinic	2	2	2	2016	3	Positive histology	3	2	1	1	67	0	0	0	0	1	Active follow-up	One primary only	Yes	1
77726467	Hospital inpatient/outpatient or clinic	2	1	2	2016	8	Positive histology	2	2	1	2	68	0	0	0	0	1	Active follow-up	One primary only	Yes	1
77724693	Hospital inpatient/outpatient or clinic	2	2	1	2015	8	Positive histology	4	1	1	2	53	0	0	0	0	1	Active follow-up	One primary only	Yes	1
77722792	Hospital inpatient/outpatient or clinic	1	1	1	2016	8	Positive histology	3	1	1	1	56	0	0	0	0	0	Active follow-up	One primary only	Yes	1
77721436	Hospital inpatient/outpatient or clinic	1	1	1	2016	1	Positive histology	5	1	1	1	57	1	0	0	0	1	Active follow-up	One primary only	Yes	1
77720726	Hospital inpatient/outpatient or clinic	1	1	2	2016	5	Positive histology	2	2	1	3	71	0	0	0	0	1	Active follow-up	One primary only	Yes	1
77719647	Hospital inpatient/outpatient or clinic	2	2	2	2016	1	Positive histology	2	2	1	3	78	0	0	0	0	1	Active follow-up	One primary only	Yes	1
77717343	Hospital inpatient/outpatient or clinic	1	2	2	2016	8	Positive histology	4	1	1	1	54	1	0	0	0	1	Active follow-up	One primary only	Yes	1
77714846	Radiation treatment or medical oncology center (2006+)	2	2	1	2016	1	Positive histology	3	1	1	3	61	0	0	0	0	1	Active follow-up	One primary only	Yes	1
77713009	Hospital inpatient/outpatient or clinic	2	2	1	2016	3	Positive histology	2	2	1	1	78	0	0	0	0	1	Active follow-up	One primary only	Yes	1
77711331	Hospital inpatient/outpatient or clinic	1	2	2	2016	8	Positive histology	4	1	1	1	65	0	0	0	0	1	Active follow-up	One primary only	Yes	1
77709999	Hospital inpatient/outpatient or clinic	2	1	2	2016	2	Positive histology	3	1	1	2	38	0	0	0	0	1	Active follow-up	One primary only	Yes	1
77706799	Hospital inpatient/outpatient or clinic	1	2	1	2014	8	Positive histology	4	1	1	3	59	1	0	0	0	1	Active follow-up	One primary only	Yes	1
77705457	Hospital inpatient/outpatient or clinic	2	2	2	2015	1	Positive histology	2	2	1	3	87	0	0	0	0	1	Active follow-up	One primary only	Yes	1
77704588	Hospital inpatient/outpatient or clinic	1	1	1	2016	8	Positive histology	4	1	1	2	53	0	0	0	0	1	Active follow-up	One primary only	Yes	1
77704428	Hospital inpatient/outpatient or clinic	2	1	2	2016	2	Positive histology	3	2	1	3	79	1	0	0	0	0	Active follow-up	One primary only	Yes	1
77702335	Radiation treatment or medical oncology center (2006+)	2	2	1	2015	8	Positive histology	5	1	3	3	64	0	0	0	0	1	Active follow-up	One primary only	Yes	1
77700535	Hospital inpatient/outpatient or clinic	1	2	1	2016	1	Positive histology	4	1	1	2	47	0	0	0	0	1	Active follow-up	One primary only	Yes	1
77696313	Hospital inpatient/outpatient or clinic	2	1	2	2015	1	Positive histology	3	1	1	3	50	0	0	0	0	1	Active follow-up	One primary only	Yes	1
77694920	Hospital inpatient/outpatient or clinic	1	1	1	2014	8	Positive histology	2	2	1	1	72	0	0	0	0	1	Active follow-up	One primary only	Yes	1
77693051	Hospital inpatient/outpatient or clinic	2	2	2	2016	1	Positive histology	5	1	1	1	46	0	0	0	0	1	Active follow-up	One primary only	Yes	1
77691427	Hospital inpatient/outpatient or clinic	1	2	1	2016	8	Positive histology	4	1	1	3	54	1	0	0	0	1	Active follow-up	One primary only	Yes	1
77690219	Hospital inpatient/outpatient or clinic	1	1	1	2015	8	Positive histology	3	1	1	2	34	0	0	0	0	1	Active follow-up	One primary only	Yes	1
77688543	Hospital inpatient/outpatient or clinic	3	1	2	2016	8	Positive histology	4	2	1	3	66	1	0	0	0	1	Active follow-up	One primary only	Yes	1
77687232	Radiation treatment or medical oncology center (2006+)	2	2	2	2012	1	Positive histology	3	2	1	3	84	0	0	0	0	1	Active follow-up	One primary only	Yes	1
77686314	Hospital inpatient/outpatient or clinic	2	2	2	2014	4	Positive histology	1	1	1	1	59	0	0	0	0	1	Active follow-up	One primary only	Yes	1
77680008	Laboratory only (hospital or private)	3	2	1	2014	8	Positive histology	5	1	3	3	31	1	0	0	0	0	Active follow-up	One primary only	Yes	1
77670125	Hospital inpatient/outpatient or clinic	2	1	1	2013	2	Positive histology	2	1	1	3	46	0	0	0	0	1	Active follow-up	One primary only	Yes	1
77666929	Radiation treatment or medical oncology center (2006+)	2	2	1	2016	1	Positive histology	5	1	2	3	47	1	0	0	0	1	Active follow-up	One primary only	Yes	1
77662813	Hospital inpatient/outpatient or clinic	1	1	2	2015	1	Positive histology	3	2	1	3	74	0	0	0	0	0	Active follow-up	One primary only	Yes	1
77661698	Hospital inpatient/outpatient or clinic	1	1	1	2015	7	Positive histology	4	1	1	1	50	0	0	0	0	1	Active follow-up	One primary only	Yes	1
77661687	Hospital inpatient/outpatient or clinic	2	1	1	2015	3	Positive histology	2	1	1	1	56	0	0	0	0	1	Active follow-up	One primary only	Yes	1
77661681	Hospital inpatient/outpatient or clinic	1	1	1	2015	7	Positive histology	4	2	1	1	67	0	0	0	0	1	Active follow-up	One primary only	Yes	1
77661530	Hospital inpatient/outpatient or clinic	1	2	2	2014	1	Positive histology	4	1	1	2	60	0	0	0	0	1	Active follow-up	One primary only	Yes	1
77661329	Hospital inpatient/outpatient or clinic	1	1	1	2015	1	Positive histology	3	2	1	1	80	0	0	0	0	1	Active follow-up	One primary only	Yes	1
77659974	Hospital inpatient/outpatient or clinic	1	1	2	2014	8	Positive histology	4	1	1	3	57	1	0	0	0	1	Active follow-up	One primary only	Yes	1
77659969	Hospital inpatient/outpatient or clinic	1	1	2	2015	1	Positive histology	4	2	1	1	74	0	0	0	0	1	Active follow-up	One primary only	Yes	1
77659593	Hospital inpatient/outpatient or clinic	2	1	1	2014	8	Positive histology	2	2	1	1	70	0	0	0	0	1	Active follow-up	One primary only	Yes	1
77658821	Hospital inpatient/outpatient or clinic	2	2	2	2010	1	Positive histology	2	1	1	1	41	0	0	0	0	1	Active follow-up	One primary only	Yes	1
77654243	Hospital inpatient/outpatient or clinic	1	2	2	2015	1	Positive histology	3	1	1	3	38	0	0	0	0	1	Active follow-up	One primary only	Yes	1
77653215	Hospital inpatient/outpatient or clinic	1	1	1	2015	1	Positive histology	5	2	2	3	84	0	0	0	0	1	Active follow-up	One primary only	Yes	1
77652496	Hospital inpatient/outpatient or clinic	1	1	1	2013	8	Positive histology	3	2	1	2	68	0	0	0	0	1	Active follow-up	One primary only	Yes	1
77651782	Hospital inpatient/outpatient or clinic	1	1	1	2015	1	Positive histology	3	2	1	2	71	0	0	0	0	1	Active follow-up	One primary only	Yes	1
77650973	Hospital inpatient/outpatient or clinic	2	2	1	2015	8	Positive histology	3	1	1	3	63	1	0	0	0	1	Active follow-up	One primary only	Yes	1
77646098	Hospital inpatient/outpatient or clinic	1	1	2	2015	8	Positive histology	4	2	1	1	71	0	0	0	0	1	Active follow-up	One primary only	Yes	1
77642197	Hospital inpatient/outpatient or clinic	3	1	1	2014	1	Positive histology	3	1	1	1	56	0	0	0	0	1	Active follow-up	One primary only	Yes	1
77639172	Hospital inpatient/outpatient or clinic	2	2	2	2014	1	Positive histology	2	1	1	2	64	0	0	0	0	1	Active follow-up	One primary only	Yes	1
77639148	Hospital inpatient/outpatient or clinic	1	2	2	2014	8	Positive histology	3	2	1	2	69	0	0	0	0	1	Active follow-up	One primary only	Yes	1
77638173	Hospital inpatient/outpatient or clinic	1	1	2	2015	8	Positive histology	5	2	1	3	68	0	0	0	0	0	Active follow-up	One primary only	Yes	1
77636035	Hospital inpatient/outpatient or clinic	1	1	1	2015	3	Positive histology	3	2	1	1	77	0	0	0	0	1	Active follow-up	One primary only	Yes	1
77634673	Hospital inpatient/outpatient or clinic	1	1	2	2015	3	Positive histology	3	2	2	2	76	1	0	0	0	0	Active follow-up	One primary only	Yes	1
77634615	Hospital inpatient/outpatient or clinic	1	1	2	2015	1	Positive histology	2	2	1	3	91	0	0	0	0	1	Active follow-up	One primary only	Yes	1
77634609	Hospital inpatient/outpatient or clinic	2	2	1	2015	1	Positive histology	4	1	1	3	65	0	0	0	0	1	Active follow-up	One primary only	Yes	1
77634585	Hospital inpatient/outpatient or clinic	1	2	2	2015	1	Positive histology	1	1	1	1	59	0	0	0	0	1	Active follow-up	One primary only	Yes	1
77634565	Hospital inpatient/outpatient or clinic	1	2	2	2015	1	Positive histology	3	1	1	3	53	0	0	0	0	1	Active follow-up	One primary only	Yes	1
77633511	Hospital inpatient/outpatient or clinic	1	1	1	2014	1	Positive histology	4	1	1	1	58	0	0	0	0	1	Active follow-up	One primary only	Yes	1
77239852	Hospital inpatient/outpatient or clinic	1	2	1	2015	1	Positive histology	4	1	1	2	55	1	0	0	0	1	Active follow-up	One primary only	Yes	1
77237114	Hospital inpatient/outpatient or clinic	1	1	1	2014	8	Positive histology	3	2	2	2	77	0	0	0	0	1	Active follow-up	One primary only	Yes	1
77234839	Hospital inpatient/outpatient or clinic	2	1	2	2015	1	Positive histology	4	2	1	2	81	0	0	0	0	0	Active follow-up	One primary only	Yes	1
77229226	Hospital inpatient/outpatient or clinic	1	2	2	2014	1	Positive histology	2	2	1	2	72	0	0	0	0	1	Active follow-up	One primary only	Yes	1
77228765	Hospital inpatient/outpatient or clinic	2	2	2	2014	1	Positive histology	3	2	1	3	79	0	0	0	0	1	Active follow-up	One primary only	Yes	1
77228575	Hospital inpatient/outpatient or clinic	1	1	1	2014	1	Positive histology	2	1	1	1	64	0	0	0	0	1	Active follow-up	One primary only	Yes	1
77225877	Hospital inpatient/outpatient or clinic	2	1	1	2014	1	Positive histology	4	1	3	3	35	0	0	0	0	0	Active follow-up	One primary only	Yes	1
77223857	Hospital inpatient/outpatient or clinic	1	2	2	2015	1	Positive histology	3	2	1	2	75	0	0	0	0	1	Active follow-up	One primary only	Yes	1
77223564	Hospital inpatient/outpatient or clinic	1	1	1	2015	1	Positive histology	2	2	1	2	77	0	0	0	0	1	Active follow-up	One primary only	Yes	1
77219471	Hospital inpatient/outpatient or clinic	2	2	2	2014	8	Positive histology	2	1	1	2	61	0	0	0	0	1	Active follow-up	One primary only	Yes	1
77217723	Hospital inpatient/outpatient or clinic	1	1	1	2014	8	Positive histology	3	1	1	1	49	0	0	0	0	1	Active follow-up	One primary only	Yes	1
77215826	Hospital inpatient/outpatient or clinic	1	1	2	2014	3	Positive histology	3	1	1	1	44	0	0	0	0	1	Active follow-up	One primary only	Yes	1
77215782	Hospital inpatient/outpatient or clinic	2	1	2	2014	1	Positive histology	2	1	1	2	60	0	0	0	0	1	Active follow-up	One primary only	Yes	1
77212872	Hospital inpatient/outpatient or clinic	2	1	2	2013	1	Positive histology	3	2	1	3	69	0	0	0	0	1	Active follow-up	One primary only	Yes	1
77211514	Hospital inpatient/outpatient or clinic	3	1	1	2015	8	Positive histology	5	1	1	1	64	0	0	0	0	1	Active follow-up	One primary only	Yes	1
77210635	Hospital inpatient/outpatient or clinic	1	2	1	2014	1	Positive histology	4	1	1	2	56	1	0	0	0	0	Active follow-up	One primary only	Yes	1
77209753	Hospital inpatient/outpatient or clinic	1	2	1	2014	1	Positive histology	4	2	1	3	75	0	0	0	0	1	Active follow-up	One primary only	Yes	1
77208005	Hospital inpatient/outpatient or clinic	1	1	2	2014	2	Positive histology	4	2	1	1	83	0	0	0	0	1	Active follow-up	One primary only	Yes	1
77206944	Hospital inpatient/outpatient or clinic	1	2	1	2014	7	Positive histology	4	2	1	3	66	1	0	0	0	0	Active follow-up	One primary only	Yes	1
77206773	Hospital inpatient/outpatient or clinic	2	2	2	2014	7	Positive histology	3	1	1	3	40	1	0	0	0	1	Active follow-up	One primary only	Yes	1
77206114	Hospital inpatient/outpatient or clinic	1	1	2	2014	8	Positive histology	4	1	1	3	34	0	0	0	0	1	Active follow-up	One primary only	Yes	1
77204057	Hospital inpatient/outpatient or clinic	2	2	2	2014	3	Positive histology	3	2	1	3	69	0	0	0	0	1	Active follow-up	One primary only	Yes	1
77201612	Hospital inpatient/outpatient or clinic	1	1	1	2010	7	Positive histology	3	1	1	3	55	1	0	0	0	0	Active follow-up	One primary only	Yes	1
77199971	Hospital inpatient/outpatient or clinic	2	2	1	2013	7	Positive histology	5	2	3	3	69	0	0	0	0	0	Active follow-up	One primary only	Yes	1
77194699	Hospital inpatient/outpatient or clinic	1	1	2	2014	7	Positive histology	4	1	1	3	58	1	0	0	0	1	Active follow-up	One primary only	Yes	1
77194170	Hospital inpatient/outpatient or clinic	1	2	1	2014	7	Positive histology	3	2	1	3	72	0	0	0	0	1	Active follow-up	One primary only	Yes	1
77192130	Hospital inpatient/outpatient or clinic	2	1	2	2013	8	Positive histology	4	2	1	3	70	0	0	0	0	0	Active follow-up	One primary only	Yes	1
77185226	Hospital inpatient/outpatient or clinic	2	2	2	2014	1	Positive histology	2	2	1	1	75	1	0	0	0	1	Active follow-up	One primary only	Yes	1
77175698	Hospital inpatient/outpatient or clinic	2	2	2	2014	7	Positive histology	4	1	1	3	50	0	0	0	0	0	Active follow-up	One primary only	Yes	1
77175472	Hospital inpatient/outpatient or clinic	1	2	1	2014	1	Positive histology	4	2	1	1	74	0	0	0	0	1	Active follow-up	One primary only	Yes	1
77174457	Hospital inpatient/outpatient or clinic	1	2	1	2012	8	Positive histology	3	1	1	1	44	0	0	0	0	1	Active follow-up	One primary only	Yes	1
77173371	Hospital inpatient/outpatient or clinic	1	2	2	2013	1	Positive histology	2	2	1	1	73	0	0	0	0	1	Active follow-up	One primary only	Yes	1
77172983	Hospital inpatient/outpatient or clinic	1	2	1	2013	6	Positive histology	2	1	1	3	54	0	0	0	0	1	Active follow-up	One primary only	Yes	1
77171908	Hospital inpatient/outpatient or clinic	2	1	1	2014	8	Positive histology	2	1	1	1	55	0	0	0	0	1	Active follow-up	One primary only	Yes	1
77170435	Hospital inpatient/outpatient or clinic	3	1	1	2014	1	Positive histology	4	2	1	2	79	0	0	0	0	1	Active follow-up	One primary only	Yes	1
77166240	Hospital inpatient/outpatient or clinic	2	1	2	2014	8	Positive histology	3	1	3	1	48	0	0	0	0	1	Active follow-up	One primary only	Yes	1
77165681	Hospital inpatient/outpatient or clinic	1	1	2	2014	1	Positive histology	3	2	1	2	85	0	0	0	0	1	Active follow-up	One primary only	Yes	1
77161446	Hospital inpatient/outpatient or clinic	1	1	1	2014	5	Positive histology	4	1	3	3	50	1	0	0	0	1	Active follow-up	One primary only	Yes	1
77161039	Hospital inpatient/outpatient or clinic	1	1	1	2014	1	Positive histology	3	1	1	3	42	1	1	0	0	1	Active follow-up	One primary only	Yes	1
77155061	Hospital inpatient/outpatient or clinic	2	1	1	2014	3	Positive histology	4	1	2	2	25	0	0	0	0	1	Active follow-up	One primary only	Yes	1
77154997	Hospital inpatient/outpatient or clinic	1	1	1	2011	3	Positive histology	5	1	1	3	55	0	0	0	0	1	Active follow-up	One primary only	Yes	1
77154257	Hospital inpatient/outpatient or clinic	2	2	2	2013	8	Positive histology	2	2	1	1	79	0	0	0	0	1	Active follow-up	One primary only	Yes	1
77151586	Hospital inpatient/outpatient or clinic	1	1	1	2013	1	Positive histology	3	2	1	1	66	0	0	0	0	1	Active follow-up	One primary only	Yes	1
77148412	Hospital inpatient/outpatient or clinic	1	1	2	2014	1	Positive histology	5	1	1	1	40	1	0	0	0	1	Active follow-up	One primary only	Yes	1
77145628	Hospital inpatient/outpatient or clinic	1	2	1	2013	8	Positive histology	4	2	2	3	68	0	0	0	0	1	Active follow-up	One primary only	Yes	1
77145610	Hospital inpatient/outpatient or clinic	1	2	1	2013	1	Positive histology	2	2	1	1	68	0	0	0	0	1	Active follow-up	One primary only	Yes	1
77145608	Hospital inpatient/outpatient or clinic	1	1	1	2013	7	Positive histology	5	2	1	3	75	1	0	1	0	0	Active follow-up	One primary only	Yes	1
77143355	Hospital inpatient/outpatient or clinic	3	1	1	2013	3	Positive histology	2	1	2	1	63	1	0	0	0	0	Active follow-up	One primary only	Yes	1
77142771	Hospital inpatient/outpatient or clinic	1	2	2	2013	1	Positive histology	4	1	2	2	62	0	0	0	0	1	Active follow-up	One primary only	Yes	1
77141577	Hospital inpatient/outpatient or clinic	1	1	1	2013	1	Positive histology	4	1	1	1	61	1	0	0	0	1	Active follow-up	One primary only	Yes	1
77141426	Hospital inpatient/outpatient or clinic	2	2	1	2013	1	Positive histology	1	2	1	1	76	0	0	0	0	0	Active follow-up	One primary only	Yes	1
77141256	Hospital inpatient/outpatient or clinic	3	2	1	2013	5	Positive histology	2	1	1	3	40	0	0	0	0	1	Active follow-up	One primary only	Yes	1
77139975	Hospital inpatient/outpatient or clinic	1	1	1	2013	8	Positive histology	4	1	1	3	61	0	0	0	0	1	Active follow-up	One primary only	Yes	1
77137756	Hospital inpatient/outpatient or clinic	1	2	2	2013	1	Positive histology	2	2	1	2	76	0	0	0	0	1	Active follow-up	One primary only	Yes	1
77135413	Hospital inpatient/outpatient or clinic	2	1	1	2013	1	Positive histology	2	1	1	1	62	0	0	0	0	1	Active follow-up	One primary only	Yes	1
77133567	Hospital inpatient/outpatient or clinic	1	1	2	2013	8	Positive histology	1	1	1	1	60	0	0	0	0	0	Active follow-up	One primary only	Yes	1
77133542	Hospital inpatient/outpatient or clinic	1	2	1	2013	1	Positive histology	3	2	1	1	70	0	0	0	0	0	Active follow-up	One primary only	Yes	1
77133527	Hospital inpatient/outpatient or clinic	2	2	1	2013	1	Positive histology	2	1	1	1	35	0	0	0	0	1	Active follow-up	One primary only	Yes	1
77133333	Hospital inpatient/outpatient or clinic	2	1	2	2013	1	Positive histology	2	2	1	1	79	0	0	0	0	1	Active follow-up	One primary only	Yes	1
77133329	Hospital inpatient/outpatient or clinic	2	1	2	2013	2	Positive histology	2	1	1	1	60	0	0	0	0	1	Active follow-up	One primary only	Yes	1
77127279	Hospital inpatient/outpatient or clinic	1	1	1	2012	1	Positive histology	2	1	1	1	63	0	0	0	0	1	Active follow-up	One primary only	Yes	1
77125001	Hospital inpatient/outpatient or clinic	1	2	2	2013	6	Positive histology	2	2	1	3	69	0	0	0	0	1	Active follow-up	One primary only	Yes	1
77121013	Hospital inpatient/outpatient or clinic	1	2	1	2013	7	Positive histology	3	1	1	1	57	0	0	0	0	0	Active follow-up	One primary only	Yes	1
77118775	Hospital inpatient/outpatient or clinic	1	1	2	2013	4	Positive histology	4	1	1	2	56	0	0	0	0	1	Active follow-up	One primary only	Yes	1
77117664	Hospital inpatient/outpatient or clinic	3	2	2	2013	1	Positive histology	2	1	1	1	62	0	0	0	0	1	Active follow-up	One primary only	Yes	1
77114166	Hospital inpatient/outpatient or clinic	1	1	2	2010	3	Positive histology	4	1	1	3	45	0	0	0	0	0	Active follow-up	One primary only	Yes	1
77112068	Hospital inpatient/outpatient or clinic	1	2	2	2012	8	Positive histology	5	2	1	3	69	0	0	0	0	1	Active follow-up	One primary only	Yes	1
77111830	Hospital inpatient/outpatient or clinic	3	1	1	2012	1	Positive histology	2	2	3	3	68	1	0	0	0	1	Active follow-up	One primary only	Yes	1
77109334	Hospital inpatient/outpatient or clinic	1	2	1	2013	6	Positive histology	3	1	1	3	42	0	0	0	0	1	Active follow-up	One primary only	Yes	1
77108022	Hospital inpatient/outpatient or clinic	1	1	1	2013	8	Positive histology	4	1	1	1	56	0	0	0	0	1	Active follow-up	One primary only	Yes	1
77107732	Hospital inpatient/outpatient or clinic	1	1	1	2012	1	Positive histology	4	2	1	3	72	0	0	0	0	1	Active follow-up	One primary only	Yes	1
77104589	Hospital inpatient/outpatient or clinic	2	1	2	2010	1	Positive histology	3	1	1	1	48	0	0	0	0	1	Active follow-up	One primary only	Yes	1
77104369	Other hospital outpatient unit or surgery center (2006+)	2	1	1	2013	6	Positive histology	4	1	1	3	50	0	0	0	0	1	Active follow-up	One primary only	Yes	1
77100130	Hospital inpatient/outpatient or clinic	2	1	2	2012	5	Positive histology	2	1	1	3	51	0	0	0	0	1	Active follow-up	One primary only	Yes	1
77096838	Hospital inpatient/outpatient or clinic	2	1	2	2010	8	Positive histology	5	1	1	1	54	0	0	0	0	1	Active follow-up	One primary only	Yes	1
77095377	Hospital inpatient/outpatient or clinic	1	1	1	2012	8	Positive histology	2	1	1	1	31	0	0	0	0	1	Active follow-up	One primary only	Yes	1
77094552	Hospital inpatient/outpatient or clinic	2	1	1	2012	8	Positive histology	5	1	1	3	26	1	0	0	0	0	Active follow-up	One primary only	Yes	1
77093028	Hospital inpatient/outpatient or clinic	3	2	1	2012	1	Positive histology	4	1	1	2	44	0	0	0	0	1	Active follow-up	One primary only	Yes	1
77093018	Hospital inpatient/outpatient or clinic	1	1	2	2012	8	Positive histology	4	2	1	1	74	0	0	0	0	0	Active follow-up	One primary only	Yes	1
77092505	Hospital inpatient/outpatient or clinic	1	2	1	2012	3	Positive histology	3	1	1	1	46	0	0	0	0	1	Active follow-up	One primary only	Yes	1
77092315	Hospital inpatient/outpatient or clinic	1	1	2	2013	8	Positive histology	4	1	1	2	56	0	0	0	0	1	Active follow-up	One primary only	Yes	1
77091708	Hospital inpatient/outpatient or clinic	2	2	2	2013	7	Positive histology	2	1	1	1	38	0	0	0	0	1	Active follow-up	One primary only	Yes	1
77090679	Hospital inpatient/outpatient or clinic	1	1	2	2013	3	Positive histology	4	1	2	2	48	1	0	0	1	1	Active follow-up	One primary only	Yes	1
77090462	Hospital inpatient/outpatient or clinic	1	1	2	2013	8	Positive histology	2	1	1	1	55	0	0	0	0	1	Active follow-up	One primary only	Yes	1
77090382	Hospital inpatient/outpatient or clinic	2	1	2	2013	8	Positive histology	4	1	1	1	56	0	0	0	0	0	Active follow-up	One primary only	Yes	1
77089134	Hospital inpatient/outpatient or clinic	2	1	2	2012	2	Positive histology	2	1	1	1	46	0	0	0	0	1	Active follow-up	One primary only	Yes	1
77087915	Hospital inpatient/outpatient or clinic	2	2	2	2012	3	Positive histology	4	1	1	1	54	0	0	0	0	1	Active follow-up	One primary only	Yes	1
77087431	Hospital inpatient/outpatient or clinic	1	2	2	2012	1	Positive histology	3	1	1	2	55	1	0	0	0	0	Active follow-up	One primary only	Yes	1
77086359	Hospital inpatient/outpatient or clinic	1	1	2	2012	1	Positive histology	2	2	1	2	69	0	0	0	0	1	Active follow-up	One primary only	Yes	1
77085336	Hospital inpatient/outpatient or clinic	1	1	1	2012	1	Positive histology	3	1	1	3	64	0	0	0	0	1	Active follow-up	One primary only	Yes	1
77085323	Hospital inpatient/outpatient or clinic	1	1	1	2012	1	Positive histology	2	1	1	1	56	0	0	0	0	1	Active follow-up	One primary only	Yes	1
77085056	Hospital inpatient/outpatient or clinic	2	2	2	2012	4	Positive histology	2	2	1	1	80	0	0	0	0	0	Active follow-up	One primary only	Yes	1
77085054	Hospital inpatient/outpatient or clinic	1	1	1	2012	8	Positive histology	2	2	1	2	82	0	0	0	0	1	Active follow-up	One primary only	Yes	1
77084788	Hospital inpatient/outpatient or clinic	2	1	1	2012	1	Positive histology	2	2	1	1	79	0	0	0	0	1	Active follow-up	One primary only	Yes	1
77084238	Hospital inpatient/outpatient or clinic	2	1	1	2012	1	Positive histology	2	1	1	1	47	1	0	0	0	1	Active follow-up	One primary only	Yes	1
77084190	Hospital inpatient/outpatient or clinic	1	1	2	2012	2	Positive histology	3	1	1	1	29	0	0	0	0	1	Active follow-up	One primary only	Yes	1
77083709	Hospital inpatient/outpatient or clinic	1	1	2	2012	2	Positive histology	5	1	1	3	51	1	0	0	0	0	Active follow-up	One primary only	Yes	1
77083179	Laboratory only (hospital or private)	2	1	2	2012	8	Positive histology	1	1	1	1	51	0	0	0	0	1	Active follow-up	One primary only	Yes	1
77082963	Hospital inpatient/outpatient or clinic	1	1	1	2012	1	Positive histology	1	2	1	1	74	0	0	0	0	0	Active follow-up	One primary only	Yes	1
77082797	Hospital inpatient/outpatient or clinic	1	1	1	2012	4	Positive histology	2	2	1	1	75	0	0	0	0	0	Active follow-up	One primary only	Yes	1
77082762	Hospital inpatient/outpatient or clinic	2	2	1	2012	8	Positive histology	2	1	1	1	61	0	0	0	0	1	Active follow-up	One primary only	Yes	1
77082726	Hospital inpatient/outpatient or clinic	1	1	2	2012	8	Positive histology	1	1	1	1	60	0	0	0	0	1	Active follow-up	One primary only	Yes	1
77082425	Hospital inpatient/outpatient or clinic	2	2	2	2012	8	Positive histology	3	1	1	2	55	0	0	0	0	1	Active follow-up	One primary only	Yes	1
77082371	Hospital inpatient/outpatient or clinic	1	1	2	2012	8	Positive histology	3	2	1	3	72	0	0	0	0	1	Active follow-up	One primary only	Yes	1
77081839	Radiation treatment or medical oncology center (2006+)	1	2	1	2012	1	Positive histology	4	2	1	2	75	0	0	0	0	1	Active follow-up	One primary only	Yes	1
77081750	Hospital inpatient/outpatient or clinic	2	2	2	2012	1	Positive histology	1	1	1	1	31	0	0	0	0	1	Active follow-up	One primary only	Yes	1
77081661	Hospital inpatient/outpatient or clinic	1	1	2	2012	4	Positive histology	2	1	1	1	59	0	0	0	0	1	Active follow-up	One primary only	Yes	1
77081432	Hospital inpatient/outpatient or clinic	2	1	2	2012	2	Positive histology	3	2	1	1	83	0	0	0	0	0	Active follow-up	One primary only	Yes	1
77081389	Hospital inpatient/outpatient or clinic	1	1	2	2012	2	Positive histology	1	2	1	2	72	0	0	0	0	1	Active follow-up	One primary only	Yes	1
77080777	Hospital inpatient/outpatient or clinic	1	1	2	2012	1	Positive histology	2	1	1	1	55	0	0	0	0	1	Active follow-up	One primary only	Yes	1
77080760	Hospital inpatient/outpatient or clinic	1	2	1	2012	1	Positive histology	3	2	1	2	85	0	0	0	0	0	Active follow-up	One primary only	Yes	1
77080666	Hospital inpatient/outpatient or clinic	2	2	2	2012	1	Positive histology	3	2	1	1	73	0	0	0	0	1	Active follow-up	One primary only	Yes	1
77080119	Hospital inpatient/outpatient or clinic	1	1	2	2012	7	Positive histology	4	2	1	3	68	0	0	0	0	0	Active follow-up	One primary only	Yes	1
77075890	Hospital inpatient/outpatient or clinic	1	2	2	2012	5	Positive histology	1	1	1	3	46	0	0	0	0	1	Active follow-up	One primary only	Yes	1
77072174	Hospital inpatient/outpatient or clinic	1	1	1	2012	7	Positive histology	4	2	1	3	66	0	0	0	0	1	Active follow-up	One primary only	Yes	1
76668953	Hospital inpatient/outpatient or clinic	2	1	2	2011	1	Positive histology	4	2	1	3	76	0	0	0	0	0	Active follow-up	One primary only	Yes	1
76659287	Hospital inpatient/outpatient or clinic	2	2	2	2012	8	Positive histology	3	2	1	1	83	0	0	0	0	0	Active follow-up	One primary only	Yes	1
76658291	Hospital inpatient/outpatient or clinic	1	1	1	2012	8	Positive histology	4	1	1	1	64	0	0	0	0	1	Active follow-up	One primary only	Yes	1
76658159	Hospital inpatient/outpatient or clinic	1	2	2	2012	7	Positive histology	2	1	1	1	65	0	0	0	0	1	Active follow-up	One primary only	Yes	1
76658142	Hospital inpatient/outpatient or clinic	2	2	1	2012	1	Positive histology	4	1	1	3	53	0	0	0	0	1	Active follow-up	One primary only	Yes	1
76655366	Hospital inpatient/outpatient or clinic	2	2	1	2012	7	Positive histology	5	2	1	3	82	1	0	0	0	0	Active follow-up	One primary only	Yes	1
76650609	Hospital inpatient/outpatient or clinic	2	1	2	2012	5	Positive histology	1	2	1	3	74	0	0	0	0	1	Active follow-up	One primary only	Yes	1
76649498	Hospital inpatient/outpatient or clinic	2	1	2	2012	8	Positive histology	4	2	1	3	86	1	0	0	0	0	Active follow-up	One primary only	Yes	1
76649490	Hospital inpatient/outpatient or clinic	2	1	1	2012	8	Positive histology	4	1	1	3	54	1	0	0	0	1	Active follow-up	One primary only	Yes	1
76647859	Hospital inpatient/outpatient or clinic	1	1	1	2010	8	Positive histology	3	2	1	2	70	0	0	0	0	0	Active follow-up	One primary only	Yes	1
76646771	Hospital inpatient/outpatient or clinic	2	2	2	2012	8	Positive histology	4	1	1	1	55	0	0	0	0	1	Active follow-up	One primary only	Yes	1
76646753	Hospital inpatient/outpatient or clinic	2	2	2	2012	8	Positive histology	4	2	2	3	77	1	0	0	0	0	Active follow-up	One primary only	Yes	1
76646653	Hospital inpatient/outpatient or clinic	2	1	1	2012	7	Positive histology	4	2	3	1	68	1	0	0	0	0	Active follow-up	One primary only	Yes	1
76641847	Hospital inpatient/outpatient or clinic	1	1	1	2011	1	Positive histology	3	1	3	2	64	0	0	0	0	1	Active follow-up	One primary only	Yes	1
76634505	Hospital inpatient/outpatient or clinic	1	2	2	2011	1	Positive histology	3	1	1	3	31	0	0	0	0	1	Active follow-up	One primary only	Yes	1
76632623	Hospital inpatient/outpatient or clinic	1	1	1	2010	7	Positive histology	5	1	1	3	64	0	0	0	0	0	Active follow-up	One primary only	Yes	1
76632562	Hospital inpatient/outpatient or clinic	2	2	1	2011	1	Positive histology	5	1	1	3	59	1	0	0	0	0	Active follow-up	One primary only	Yes	1
76632527	Hospital inpatient/outpatient or clinic	1	2	2	2011	1	Positive histology	2	1	1	2	33	0	0	0	0	1	Active follow-up	One primary only	Yes	1
76630035	Hospital inpatient/outpatient or clinic	1	1	2	2011	2	Positive histology	5	1	1	3	58	0	0	0	0	1	Active follow-up	One primary only	Yes	1
76627874	Hospital inpatient/outpatient or clinic	1	2	2	2011	1	Positive histology	2	1	1	1	61	0	0	0	0	1	Active follow-up	One primary only	Yes	1
76627577	Hospital inpatient/outpatient or clinic	1	1	1	2011	8	Positive histology	5	2	1	3	72	0	0	0	0	0	Active follow-up	One primary only	Yes	1
76627365	Hospital inpatient/outpatient or clinic	1	1	1	2011	7	Positive histology	2	2	1	3	80	0	0	0	1	0	Active follow-up	One primary only	Yes	1
76626616	Hospital inpatient/outpatient or clinic	2	1	2	2011	1	Positive histology	2	2	1	1	73	0	0	0	0	1	Active follow-up	One primary only	Yes	1
76622639	Hospital inpatient/outpatient or clinic	1	2	1	2011	8	Positive histology	2	1	1	2	61	0	0	0	0	0	Active follow-up	One primary only	Yes	1
76622359	Hospital inpatient/outpatient or clinic	1	1	1	2010	2	Positive histology	4	1	1	1	46	0	0	0	0	1	Active follow-up	One primary only	Yes	1
76622319	Hospital inpatient/outpatient or clinic	2	1	2	2011	1	Positive histology	1	2	1	1	83	0	0	0	0	0	Active follow-up	One primary only	Yes	1
76622169	Hospital inpatient/outpatient or clinic	1	1	2	2011	3	Positive histology	3	1	1	1	65	0	0	0	0	1	Active follow-up	One primary only	Yes	1
76620654	Hospital inpatient/outpatient or clinic	1	1	2	2011	1	Positive histology	3	2	1	1	72	0	0	0	0	1	Active follow-up	One primary only	Yes	1
76620630	Hospital inpatient/outpatient or clinic	2	1	2	2011	7	Positive histology	4	1	1	3	55	0	0	0	0	1	Active follow-up	One primary only	Yes	1
76618195	Hospital inpatient/outpatient or clinic	2	1	1	2011	1	Positive histology	5	1	1	2	48	0	0	0	0	1	Active follow-up	One primary only	Yes	1
76617611	Hospital inpatient/outpatient or clinic	2	1	2	2011	1	Positive histology	3	2	1	3	70	0	0	0	0	1	Active follow-up	One primary only	Yes	1
76615404	Hospital inpatient/outpatient or clinic	2	2	2	2011	8	Positive histology	2	1	1	1	62	0	0	0	0	1	Active follow-up	One primary only	Yes	1
76615193	Hospital inpatient/outpatient or clinic	1	1	2	2011	2	Positive histology	3	1	1	2	59	0	0	0	0	1	Active follow-up	One primary only	Yes	1
76614478	Hospital inpatient/outpatient or clinic	2	1	2	2011	1	Positive histology	2	2	1	1	68	0	0	0	0	1	Active follow-up	One primary only	Yes	1
76612550	Hospital inpatient/outpatient or clinic	2	2	2	2011	1	Positive histology	2	1	1	1	62	0	0	0	0	1	Active follow-up	One primary only	Yes	1
76611566	Hospital inpatient/outpatient or clinic	2	2	1	2011	7	Positive histology	4	1	1	3	46	0	0	0	0	0	Active follow-up	One primary only	Yes	1
76608282	Hospital inpatient/outpatient or clinic	1	2	1	2011	7	Positive histology	5	2	1	3	78	0	0	0	0	1	Active follow-up	One primary only	Yes	1
76606109	Hospital inpatient/outpatient or clinic	1	1	1	2010	3	Positive histology	2	1	1	1	65	0	0	0	0	1	Active follow-up	One primary only	Yes	1
76604692	Hospital inpatient/outpatient or clinic	1	1	2	2011	1	Positive histology	4	1	1	2	51	0	0	0	0	0	Active follow-up	One primary only	Yes	1
76604493	Hospital inpatient/outpatient or clinic	2	1	2	2010	1	Positive histology	3	2	1	1	67	0	0	0	0	1	Active follow-up	One primary only	Yes	1
76604486	Hospital inpatient/outpatient or clinic	1	2	1	2010	3	Positive histology	3	2	1	1	75	0	0	0	0	0	Active follow-up	One primary only	Yes	1
76602513	Hospital inpatient/outpatient or clinic	1	1	1	2010	8	Positive histology	3	1	1	3	60	0	0	0	0	0	Active follow-up	One primary only	Yes	1
76598998	Radiation treatment or medical oncology center (2006+)	1	2	2	2011	8	Positive histology	2	2	1	3	73	0	0	0	0	1	Active follow-up	One primary only	Yes	1
76598967	Other hospital outpatient unit or surgery center (2006+)	3	1	2	2011	7	Positive histology	3	2	1	3	75	0	0	0	0	0	Active follow-up	One primary only	Yes	1
76598699	Hospital inpatient/outpatient or clinic	3	1	1	2010	8	Positive histology	3	1	2	1	60	0	0	0	0	1	Active follow-up	One primary only	Yes	1
76598094	Hospital inpatient/outpatient or clinic	1	1	1	2011	8	Positive histology	2	1	1	2	43	0	0	0	0	1	Active follow-up	One primary only	Yes	1
76598082	Hospital inpatient/outpatient or clinic	1	2	1	2010	6	Positive histology	3	1	1	3	54	0	0	0	0	1	Active follow-up	One primary only	Yes	1
76596612	Hospital inpatient/outpatient or clinic	1	1	2	2010	8	Positive histology	4	1	1	2	55	0	0	0	0	0	Active follow-up	One primary only	Yes	1
76593147	Hospital inpatient/outpatient or clinic	1	1	1	2011	8	Positive histology	4	1	1	1	65	1	0	0	0	1	Active follow-up	One primary only	Yes	1
76588357	Hospital inpatient/outpatient or clinic	2	1	1	2010	3	Positive histology	1	1	1	1	54	0	0	0	0	1	Active follow-up	One primary only	Yes	1
76583979	Hospital inpatient/outpatient or clinic	1	1	1	2011	1	Positive histology	1	2	1	1	79	0	0	0	0	0	Active follow-up	One primary only	Yes	1
76582469	Hospital inpatient/outpatient or clinic	2	2	2	2011	1	Positive histology	3	1	1	1	50	0	0	0	0	1	Active follow-up	One primary only	Yes	1
76581182	Hospital inpatient/outpatient or clinic	1	1	2	2010	4	Positive histology	1	1	1	1	65	0	0	0	0	1	Active follow-up	One primary only	Yes	1
76579743	Hospital inpatient/outpatient or clinic	3	1	2	2011	8	Positive histology	5	1	1	3	61	0	0	0	0	0	Active follow-up	One primary only	Yes	1
76579423	Hospital inpatient/outpatient or clinic	2	1	2	2011	8	Positive histology	2	1	1	2	56	0	0	0	0	1	Active follow-up	One primary only	Yes	1
76577777	Hospital inpatient/outpatient or clinic	2	1	2	2010	8	Positive histology	2	1	1	1	41	0	0	0	0	1	Active follow-up	One primary only	Yes	1
76577605	Hospital inpatient/outpatient or clinic	1	2	1	2011	7	Positive histology	4	1	1	1	65	0	0	0	0	1	Active follow-up	One primary only	Yes	1
76573697	Hospital inpatient/outpatient or clinic	2	2	2	2011	4	Positive histology	1	2	1	1	67	0	0	0	0	1	Active follow-up	One primary only	Yes	1
76571916	Hospital inpatient/outpatient or clinic	1	1	2	2010	8	Positive histology	4	2	1	1	72	0	0	0	0	1	Active follow-up	One primary only	Yes	1
76571400	Hospital inpatient/outpatient or clinic	1	1	2	2010	8	Positive histology	3	1	1	3	65	0	0	0	0	1	Active follow-up	One primary only	Yes	1
76571153	Hospital inpatient/outpatient or clinic	1	1	2	2010	8	Positive histology	3	1	1	1	55	0	0	0	0	1	Active follow-up	One primary only	Yes	1
76568273	Other hospital outpatient unit or surgery center (2006+)	1	1	1	2010	7	Positive histology	2	2	1	1	67	0	0	0	0	1	Active follow-up	One primary only	Yes	1
76566321	Hospital inpatient/outpatient or clinic	1	2	2	2010	6	Positive histology	3	1	1	3	46	0	0	0	0	1	Active follow-up	One primary only	Yes	1
76565833	Radiation treatment or medical oncology center (2006+)	2	2	1	2010	8	Positive histology	4	1	1	1	60	0	0	0	0	0	Active follow-up	One primary only	Yes	1
76563880	Hospital inpatient/outpatient or clinic	2	1	2	2010	5	Positive histology	3	1	1	3	60	0	0	0	0	0	Active follow-up	One primary only	Yes	1
76559069	Hospital inpatient/outpatient or clinic	3	2	1	2010	7	Positive histology	4	1	1	1	48	0	0	0	0	1	Active follow-up	One primary only	Yes	1
76557044	Hospital inpatient/outpatient or clinic	2	1	2	2010	1	Positive histology	3	1	1	3	42	0	0	0	0	0	Active follow-up	One primary only	Yes	1
76554303	Hospital inpatient/outpatient or clinic	2	2	2	2010	1	Positive histology	3	1	1	1	55	0	0	0	0	0	Active follow-up	One primary only	Yes	1
76552551	Hospital inpatient/outpatient or clinic	2	1	2	2010	1	Positive histology	3	2	1	1	76	0	1	0	0	1	Active follow-up	One primary only	Yes	1
76549124	Hospital inpatient/outpatient or clinic	1	1	2	2010	1	Positive histology	3	1	1	1	65	0	0	0	0	1	Active follow-up	One primary only	Yes	1
76547194	Hospital inpatient/outpatient or clinic	1	1	1	2010	3	Positive histology	2	1	1	1	41	0	0	0	0	1	Active follow-up	One primary only	Yes	1
76545924	Hospital inpatient/outpatient or clinic	2	1	2	2010	4	Positive histology	4	2	1	2	77	0	0	0	0	1	Active follow-up	One primary only	Yes	1
76545918	Hospital inpatient/outpatient or clinic	1	2	1	2010	7	Positive histology	5	1	1	3	61	1	0	0	0	0	Active follow-up	One primary only	Yes	1
76545804	Hospital inpatient/outpatient or clinic	2	2	2	2010	1	Positive histology	4	1	1	1	59	0	0	0	0	1	Active follow-up	One primary only	Yes	1
76541160	Hospital inpatient/outpatient or clinic	2	1	1	2010	7	Positive histology	3	2	2	3	80	0	0	0	0	0	Active follow-up	One primary only	Yes	1
76538776	Hospital inpatient/outpatient or clinic	2	2	2	2010	1	Positive histology	4	1	1	1	55	0	0	0	0	1	Active follow-up	One primary only	Yes	1
76537769	Hospital inpatient/outpatient or clinic	1	1	2	2010	3	Positive histology	3	2	1	1	71	0	0	0	0	1	Active follow-up	One primary only	Yes	1
76535755	Hospital inpatient/outpatient or clinic	2	2	2	2010	1	Positive histology	3	1	1	1	49	0	0	0	0	1	Active follow-up	One primary only	Yes	1
76532419	Hospital inpatient/outpatient or clinic	1	1	2	2010	3	Positive histology	1	2	1	2	70	0	0	0	0	1	Active follow-up	One primary only	Yes	1
76521400	Hospital inpatient/outpatient or clinic	2	2	2	2010	7	Positive histology	3	2	1	3	82	0	0	0	0	0	Active follow-up	One primary only	Yes	1
76520077	Hospital inpatient/outpatient or clinic	2	1	1	2010	2	Positive histology	4	1	1	2	57	1	0	0	0	1	Active follow-up	One primary only	Yes	1
76519685	Hospital inpatient/outpatient or clinic	2	1	1	2010	8	Positive histology	2	1	1	3	61	0	0	0	0	1	Active follow-up	One primary only	Yes	1
74414484	Hospital inpatient/outpatient or clinic	1	1	1	2012	7	Positive histology	4	2	1	3	66	0	0	0	0	1	Active follow-up	One primary only	Yes	1
74414336	Hospital inpatient/outpatient or clinic	1	3	1	2015	7	Positive histology	2	1	1	1	65	0	0	0	0	1	Active follow-up	One primary only	Yes	1
74414162	Hospital inpatient/outpatient or clinic	1	2	1	2012	7	Positive histology	4	1	1	3	63	0	0	0	0	1	Active follow-up	One primary only	Yes	1
74404539	Hospital inpatient/outpatient or clinic	2	1	2	2016	7	Positive histology	2	2	1	3	80	0	0	0	0	1	Active follow-up	One primary only	Yes	1
74398678	Hospital inpatient/outpatient or clinic	3	3	1	2016	1	Positive histology	5	1	2	3	61	1	1	0	0	1	Active follow-up	One primary only	Yes	1
74398058	Hospital inpatient/outpatient or clinic	1	1	1	2015	6	Positive histology	2	1	1	3	33	0	0	0	0	1	Active follow-up	One primary only	Yes	1
74396251	Hospital inpatient/outpatient or clinic	3	3	2	2011	7	Positive histology	2	2	1	3	70	0	0	0	0	1	Active follow-up	One primary only	Yes	1
74391001	Hospital inpatient/outpatient or clinic	1	1	1	2016	1	Positive histology	3	1	1	1	38	0	0	0	0	1	Active follow-up	One primary only	Yes	1
74388258	Hospital inpatient/outpatient or clinic	2	2	2	2016	1	Positive histology	2	1	1	1	58	0	0	0	0	1	Active follow-up	One primary only	Yes	1
74384553	Hospital inpatient/outpatient or clinic	1	1	2	2016	7	Positive histology	1	1	1	1	60	0	0	0	0	1	Active follow-up	One primary only	Yes	1
74379440	Hospital inpatient/outpatient or clinic	1	1	1	2016	1	Positive histology	4	1	1	3	55	0	0	0	0	1	Active follow-up	One primary only	Yes	1
74378534	Hospital inpatient/outpatient or clinic	2	1	2	2016	8	Positive histology	1	2	1	1	91	0	0	0	0	0	Active follow-up	One primary only	Yes	1
74364160	Hospital inpatient/outpatient or clinic	2	2	2	2016	1	Positive histology	3	1	1	1	58	0	0	0	0	1	Active follow-up	One primary only	Yes	1
74360427	Laboratory only (hospital or private)	2	1	2	2015	4	Positive histology	2	1	1	1	52	0	0	0	0	1	Active follow-up	One primary only	Yes	1
74360174	Hospital inpatient/outpatient or clinic	1	3	1	2016	1	Positive histology	5	2	2	3	76	1	0	0	0	1	Active follow-up	One primary only	Yes	1
74350861	Hospital inpatient/outpatient or clinic	1	1	1	2016	8	Positive histology	4	2	1	3	68	1	0	0	0	1	Active follow-up	One primary only	Yes	1
74350543	Hospital inpatient/outpatient or clinic	2	2	2	2016	8	Positive histology	2	1	1	1	64	0	0	0	0	1	Active follow-up	One primary only	Yes	1
74341402	Hospital inpatient/outpatient or clinic	1	1	2	2016	7	Positive histology	2	1	1	3	65	0	0	0	0	1	Active follow-up	One primary only	Yes	1
74339730	Hospital inpatient/outpatient or clinic	3	2	2	2016	7	Positive histology	3	1	1	3	65	0	0	0	0	1	Active follow-up	One primary only	Yes	1
74339384	Hospital inpatient/outpatient or clinic	2	1	1	2016	2	Positive histology	2	1	1	1	55	0	0	0	0	1	Active follow-up	One primary only	Yes	1
74337931	Hospital inpatient/outpatient or clinic	2	1	1	2016	1	Positive histology	4	1	1	1	39	0	0	0	0	0	Active follow-up	One primary only	Yes	1
74332889	Hospital inpatient/outpatient or clinic	2	2	2	2015	1	Positive histology	4	1	1	1	64	0	0	0	0	1	Active follow-up	One primary only	Yes	1
74332883	Hospital inpatient/outpatient or clinic	2	1	1	2015	3	Positive histology	3	1	1	1	48	0	0	0	0	1	Active follow-up	One primary only	Yes	1
74331473	Hospital inpatient/outpatient or clinic	1	3	1	2015	3	Positive histology	4	1	1	2	58	0	0	0	0	1	Active follow-up	One primary only	Yes	1
74330128	Hospital inpatient/outpatient or clinic	1	2	2	2016	1	Positive histology	3	1	1	1	63	0	0	0	0	1	Active follow-up	One primary only	Yes	1
74328535	Hospital inpatient/outpatient or clinic	2	2	2	2016	1	Positive histology	2	2	1	3	69	0	0	0	0	1	Active follow-up	One primary only	Yes	1
74326890	Hospital inpatient/outpatient or clinic	1	3	2	2016	1	Positive histology	2	1	1	2	65	0	0	0	0	1	Active follow-up	One primary only	Yes	1
74326485	Hospital inpatient/outpatient or clinic	2	2	1	2013	3	Positive histology	3	1	1	3	26	0	0	0	0	1	Active follow-up	One primary only	Yes	1
74326480	Hospital inpatient/outpatient or clinic	1	2	1	2015	8	Positive histology	4	1	1	1	65	0	0	0	0	1	Active follow-up	One primary only	Yes	1
74325875	Hospital inpatient/outpatient or clinic	1	3	1	2015	8	Positive histology	1	2	3	3	70	0	0	0	0	1	Active follow-up	One primary only	Yes	1
74323806	Hospital inpatient/outpatient or clinic	1	1	2	2016	2	Positive histology	1	2	1	1	70	0	0	0	0	1	Active follow-up	One primary only	Yes	1
74323481	Hospital inpatient/outpatient or clinic	3	1	1	2016	1	Positive histology	2	2	1	2	70	0	0	0	0	1	Active follow-up	One primary only	Yes	1
74322080	Hospital inpatient/outpatient or clinic	3	1	2	2016	8	Positive histology	3	1	1	2	42	0	0	0	0	1	Active follow-up	One primary only	Yes	1
74319504	Hospital inpatient/outpatient or clinic	2	2	2	2012	1	Positive histology	4	2	1	2	68	0	0	0	0	0	Active follow-up	One primary only	Yes	1
74316864	Hospital inpatient/outpatient or clinic	2	1	2	2016	1	Positive histology	2	1	1	1	65	0	0	0	0	1	Active follow-up	One primary only	Yes	1
74316172	Other hospital outpatient unit or surgery center (2006+)	1	3	1	2016	8	Positive histology	3	1	1	1	42	0	0	0	0	1	Active follow-up	One primary only	Yes	1
74314650	Hospital inpatient/outpatient or clinic	1	2	2	2016	1	Positive histology	3	2	1	1	70	0	0	0	0	1	Active follow-up	One primary only	Yes	1
74300842	Hospital inpatient/outpatient or clinic	2	2	2	2016	8	Positive histology	3	1	1	1	64	0	0	0	0	1	Active follow-up	One primary only	Yes	1
74298379	Hospital inpatient/outpatient or clinic	1	1	1	2016	8	Positive histology	2	1	1	1	42	0	0	0	0	1	Active follow-up	One primary only	Yes	1
74298272	Hospital inpatient/outpatient or clinic	1	1	1	2015	8	Positive histology	2	1	1	2	55	0	0	0	0	1	Active follow-up	One primary only	Yes	1
74293721	Hospital inpatient/outpatient or clinic	1	1	1	2016	1	Positive histology	2	2	1	1	79	0	0	0	0	1	Active follow-up	One primary only	Yes	1
74293392	Hospital inpatient/outpatient or clinic	1	1	1	2016	1	Positive histology	2	1	1	1	57	0	0	0	0	1	Active follow-up	One primary only	Yes	1
74291914	Hospital inpatient/outpatient or clinic	2	2	1	2016	7	Positive histology	2	2	1	1	67	0	0	0	0	1	Active follow-up	One primary only	Yes	1
74291822	Hospital inpatient/outpatient or clinic	3	2	2	2016	1	Positive histology	2	2	1	1	69	0	0	0	0	1	Active follow-up	One primary only	Yes	1
74290405	Hospital inpatient/outpatient or clinic	2	1	2	2016	3	Positive histology	1	2	1	2	66	0	0	0	0	1	Active follow-up	One primary only	Yes	1
74289725	Hospital inpatient/outpatient or clinic	2	2	2	2016	1	Positive histology	4	1	1	1	38	1	0	0	0	1	Active follow-up	One primary only	Yes	1
74289685	Hospital inpatient/outpatient or clinic	1	1	1	2016	8	Positive histology	1	1	1	1	51	0	0	0	0	1	Active follow-up	One primary only	Yes	1
74287870	Hospital inpatient/outpatient or clinic	2	1	1	2016	3	Positive histology	1	2	1	1	79	0	0	0	0	1	Active follow-up	One primary only	Yes	1
74287866	Hospital inpatient/outpatient or clinic	1	1	2	2016	1	Positive histology	2	2	1	1	79	0	0	0	0	1	Active follow-up	One primary only	Yes	1
74286708	Hospital inpatient/outpatient or clinic	1	1	2	2016	1	Positive histology	2	1	1	1	62	0	0	0	0	1	Active follow-up	One primary only	Yes	1
74285738	Hospital inpatient/outpatient or clinic	1	1	1	2016	1	Positive histology	2	1	1	1	64	0	0	0	0	1	Active follow-up	One primary only	Yes	1
74285070	Other hospital outpatient unit or surgery center (2006+)	1	1	1	2016	1	Positive histology	3	1	1	3	52	1	0	0	0	1	Active follow-up	One primary only	Yes	1
74284304	Hospital inpatient/outpatient or clinic	2	3	2	2016	3	Positive histology	3	1	1	2	41	0	0	0	0	1	Active follow-up	One primary only	Yes	1
74283718	Hospital inpatient/outpatient or clinic	1	1	2	2015	1	Positive histology	2	2	1	1	67	0	0	0	0	1	Active follow-up	One primary only	Yes	1
74281663	Hospital inpatient/outpatient or clinic	1	1	2	2016	8	Positive histology	4	2	1	1	71	0	0	0	0	1	Active follow-up	One primary only	Yes	1
74281388	Hospital inpatient/outpatient or clinic	3	1	2	2016	1	Positive histology	2	2	1	1	66	0	0	0	0	1	Active follow-up	One primary only	Yes	1
74281352	Hospital inpatient/outpatient or clinic	3	2	2	2016	1	Positive histology	2	1	1	1	65	0	0	0	0	1	Active follow-up	One primary only	Yes	1
74280373	Hospital inpatient/outpatient or clinic	1	1	1	2016	2	Positive histology	2	2	1	1	75	0	0	0	0	1	Active follow-up	One primary only	Yes	1
74279169	Hospital inpatient/outpatient or clinic	2	2	2	2016	8	Positive histology	1	2	1	1	66	0	0	0	0	1	Active follow-up	One primary only	Yes	1
74278084	Hospital inpatient/outpatient or clinic	1	1	2	2016	1	Positive histology	2	1	1	2	60	0	0	0	0	1	Active follow-up	One primary only	Yes	1
74277640	Hospital inpatient/outpatient or clinic	2	1	2	2016	3	Positive histology	4	1	1	1	53	0	0	0	0	1	Active follow-up	One primary only	Yes	1
74277509	Hospital inpatient/outpatient or clinic	2	1	2	2016	5	Positive histology	3	1	1	3	59	0	0	0	0	1	Active follow-up	One primary only	Yes	1
74276667	Hospital inpatient/outpatient or clinic	1	1	1	2016	3	Positive histology	2	2	1	1	84	0	0	0	0	1	Active follow-up	One primary only	Yes	1
74276259	Other hospital outpatient unit or surgery center (2006+)	1	1	1	2016	1	Positive histology	4	1	1	3	58	1	0	0	0	1	Active follow-up	One primary only	Yes	1
74272208	Hospital inpatient/outpatient or clinic	2	1	2	2016	1	Positive histology	2	2	1	1	69	0	0	0	0	1	Active follow-up	One primary only	Yes	1
74271315	Hospital inpatient/outpatient or clinic	1	1	1	2016	8	Positive histology	1	1	1	3	62	0	0	0	0	1	Active follow-up	One primary only	Yes	1
74271222	Other hospital outpatient unit or surgery center (2006+)	1	1	1	2016	1	Positive histology	5	2	1	1	74	0	0	0	0	1	Active follow-up	One primary only	Yes	1
74270592	Hospital inpatient/outpatient or clinic	3	2	2	2015	7	Positive histology	4	2	1	3	78	1	0	0	0	0	Active follow-up	One primary only	Yes	1
74268372	Hospital inpatient/outpatient or clinic	2	1	1	2016	8	Positive histology	3	1	1	2	53	0	0	0	0	1	Active follow-up	One primary only	Yes	1
74266646	Laboratory only (hospital or private)	3	1	1	2016	8	Positive histology	5	2	1	3	70	0	0	0	0	1	Active follow-up	One primary only	Yes	1
74266143	Hospital inpatient/outpatient or clinic	1	1	1	2016	8	Positive histology	1	1	1	1	44	0	0	0	0	1	Active follow-up	One primary only	Yes	1
74265665	Hospital inpatient/outpatient or clinic	1	2	2	2016	8	Positive histology	1	1	1	1	54	0	0	0	0	1	Active follow-up	One primary only	Yes	1
74264936	Hospital inpatient/outpatient or clinic	2	2	1	2016	1	Positive histology	5	1	1	1	51	1	0	0	0	1	Active follow-up	One primary only	Yes	1
74264186	Hospital inpatient/outpatient or clinic	1	1	2	2016	7	Positive histology	5	1	2	3	60	0	0	0	0	1	Active follow-up	One primary only	Yes	1
74263304	Hospital inpatient/outpatient or clinic	2	1	2	2016	1	Positive histology	2	1	1	1	58	0	0	0	0	1	Active follow-up	One primary only	Yes	1
74263027	Hospital inpatient/outpatient or clinic	3	2	1	2015	8	Positive histology	1	1	1	3	63	0	0	0	0	0	Active follow-up	One primary only	Yes	1
74261868	Hospital inpatient/outpatient or clinic	2	3	2	2016	5	Positive histology	5	2	1	3	76	0	0	0	0	1	Active follow-up	One primary only	Yes	1
74260749	Hospital inpatient/outpatient or clinic	2	1	1	2016	8	Positive histology	4	1	1	3	23	1	0	0	0	1	Active follow-up	One primary only	Yes	1
74259789	Hospital inpatient/outpatient or clinic	1	1	2	2016	1	Positive histology	5	1	1	2	61	0	0	0	0	1	Active follow-up	One primary only	Yes	1
74259767	Hospital inpatient/outpatient or clinic	2	1	2	2016	1	Positive histology	2	1	1	1	56	0	0	0	0	1	Active follow-up	One primary only	Yes	1
74258406	Hospital inpatient/outpatient or clinic	3	1	2	2012	8	Positive histology	5	2	1	2	69	0	0	0	0	1	Active follow-up	One primary only	Yes	1
74257957	Hospital inpatient/outpatient or clinic	2	3	2	2016	8	Positive histology	5	2	1	2	83	0	0	0	0	1	Active follow-up	One primary only	Yes	1
74257940	Hospital inpatient/outpatient or clinic	1	1	1	2016	7	Positive histology	5	2	1	1	80	0	0	0	0	1	Active follow-up	One primary only	Yes	1
74257414	Hospital inpatient/outpatient or clinic	2	2	1	2015	8	Positive histology	3	1	2	1	21	0	0	0	0	1	Active follow-up	One primary only	Yes	1
74257371	Hospital inpatient/outpatient or clinic	1	2	1	2016	8	Positive histology	1	1	1	1	61	0	0	0	0	1	Active follow-up	One primary only	Yes	1
74256667	Hospital inpatient/outpatient or clinic	1	1	1	2016	7	Positive histology	2	1	1	1	61	0	0	0	0	1	Active follow-up	One primary only	Yes	1
74255562	Hospital inpatient/outpatient or clinic	1	2	2	2016	1	Positive histology	3	1	1	1	63	0	0	0	0	1	Active follow-up	One primary only	Yes	1
74255437	Hospital inpatient/outpatient or clinic	1	1	1	2016	8	Positive histology	4	1	1	2	60	0	0	0	0	1	Active follow-up	One primary only	Yes	1
73878773	Hospital inpatient/outpatient or clinic	1	1	1	2016	3	Positive histology	5	2	1	1	67	0	0	0	0	1	Active follow-up	One primary only	Yes	1
73878337	Hospital inpatient/outpatient or clinic	1	2	2	2016	1	Positive histology	3	1	1	1	52	0	0	0	0	1	Active follow-up	One primary only	Yes	1
73877690	Hospital inpatient/outpatient or clinic	2	1	2	2016	2	Positive histology	3	1	1	1	25	0	0	0	0	1	Active follow-up	One primary only	Yes	1
73877194	Hospital inpatient/outpatient or clinic	1	1	1	2016	5	Positive histology	3	2	1	3	73	0	0	0	0	1	Active follow-up	One primary only	Yes	1
73877190	Hospital inpatient/outpatient or clinic	1	1	2	2016	8	Positive histology	1	1	1	1	52	0	0	0	0	1	Active follow-up	One primary only	Yes	1
73876854	Hospital inpatient/outpatient or clinic	1	1	1	2016	8	Positive histology	5	1	1	2	61	1	0	0	0	1	Active follow-up	One primary only	Yes	1
73876446	Hospital inpatient/outpatient or clinic	1	1	2	2016	1	Positive histology	3	2	2	3	78	1	1	0	0	1	Active follow-up	One primary only	Yes	1
73874987	Hospital inpatient/outpatient or clinic	1	1	2	2016	3	Positive histology	5	2	1	1	68	0	0	0	0	1	Active follow-up	One primary only	Yes	1
73874410	Hospital inpatient/outpatient or clinic	1	2	2	2016	5	Positive histology	1	2	1	3	66	0	0	0	0	1	Active follow-up	One primary only	Yes	1
73871628	Hospital inpatient/outpatient or clinic	2	1	2	2015	8	Positive histology	1	1	1	1	64	0	0	0	0	1	Active follow-up	One primary only	Yes	1
73870747	Hospital inpatient/outpatient or clinic	2	2	1	2015	7	Positive histology	5	1	3	3	59	1	0	0	0	1	Active follow-up	One primary only	Yes	1
73868635	Hospital inpatient/outpatient or clinic	2	2	2	2016	1	Positive histology	5	2	1	1	66	0	0	0	0	1	Active follow-up	One primary only	Yes	1
73866413	Hospital inpatient/outpatient or clinic	2	1	2	2012	2	Positive histology	2	2	1	3	81	0	0	0	0	1	Active follow-up	One primary only	Yes	1
73866325	Hospital inpatient/outpatient or clinic	2	2	1	2016	6	Positive histology	5	1	1	3	57	0	0	0	0	1	Active follow-up	One primary only	Yes	1
73866318	Hospital inpatient/outpatient or clinic	2	2	1	2016	1	Positive histology	3	1	1	2	64	0	0	0	0	1	Active follow-up	One primary only	Yes	1
73866275	Hospital inpatient/outpatient or clinic	2	1	2	2015	7	Positive histology	2	1	1	2	44	0	0	0	0	1	Active follow-up	One primary only	Yes	1
73866182	Hospital inpatient/outpatient or clinic	2	2	2	2016	1	Positive histology	3	1	1	1	58	0	0	0	0	1	Active follow-up	One primary only	Yes	1
73865272	Hospital inpatient/outpatient or clinic	2	2	2	2016	1	Positive histology	2	1	1	2	63	0	0	0	0	1	Active follow-up	One primary only	Yes	1
73862217	Hospital inpatient/outpatient or clinic	1	2	2	2016	1	Positive histology	5	1	1	1	56	0	0	0	0	1	Active follow-up	One primary only	Yes	1
73859445	Hospital inpatient/outpatient or clinic	1	1	1	2016	8	Positive histology	5	2	1	2	67	1	0	0	0	1	Active follow-up	One primary only	Yes	1
73857913	Hospital inpatient/outpatient or clinic	1	1	2	2014	1	Positive histology	2	1	1	2	48	0	0	0	0	1	Active follow-up	One primary only	Yes	1
73855353	Hospital inpatient/outpatient or clinic	1	1	2	2012	8	Positive histology	4	2	1	2	77	0	0	0	0	1	Active follow-up	One primary only	Yes	1
73854060	Hospital inpatient/outpatient or clinic	2	2	2	2015	2	Positive histology	3	1	1	1	55	0	0	0	0	1	Active follow-up	One primary only	Yes	1
73853852	Hospital inpatient/outpatient or clinic	1	1	2	2016	8	Positive histology	5	2	1	1	77	0	0	0	0	1	Active follow-up	One primary only	Yes	1
73853258	Other hospital outpatient unit or surgery center (2006+)	2	2	1	2016	7	Positive histology	5	1	1	3	63	0	1	0	0	1	Active follow-up	One primary only	Yes	1
73853189	Hospital inpatient/outpatient or clinic	1	1	2	2016	1	Positive histology	2	2	1	1	69	0	0	0	0	1	Active follow-up	One primary only	Yes	1
73851827	Other hospital outpatient unit or surgery center (2006+)	2	1	2	2016	1	Positive histology	1	2	1	1	75	0	0	0	0	1	Active follow-up	One primary only	Yes	1
73847785	Hospital inpatient/outpatient or clinic	2	2	2	2016	1	Positive histology	4	1	1	2	60	0	0	0	0	1	Active follow-up	One primary only	Yes	1
73847648	Hospital inpatient/outpatient or clinic	1	1	1	2016	8	Positive histology	2	2	1	2	73	0	0	0	0	1	Active follow-up	One primary only	Yes	1
73847181	Hospital inpatient/outpatient or clinic	1	1	1	2016	2	Positive histology	5	1	1	3	55	0	0	0	0	1	Active follow-up	One primary only	Yes	1
73847141	Hospital inpatient/outpatient or clinic	1	1	1	2016	3	Positive histology	2	1	1	1	46	0	0	0	0	1	Active follow-up	One primary only	Yes	1
73845339	Hospital inpatient/outpatient or clinic	2	1	2	2016	8	Positive histology	2	1	1	1	53	0	0	0	0	1	Active follow-up	One primary only	Yes	1
73845293	Hospital inpatient/outpatient or clinic	1	2	1	2014	5	Positive histology	2	1	1	3	53	0	0	0	0	1	Active follow-up	One primary only	Yes	1
73845043	Hospital inpatient/outpatient or clinic	2	1	1	2016	5	Positive histology	4	1	1	3	40	0	0	0	0	1	Active follow-up	One primary only	Yes	1
73843190	Hospital inpatient/outpatient or clinic	1	1	2	2015	4	Positive histology	1	1	1	1	55	0	0	0	0	1	Active follow-up	One primary only	Yes	1
73841917	Hospital inpatient/outpatient or clinic	2	3	1	2015	3	Positive histology	4	1	1	1	48	0	0	0	0	1	Active follow-up	One primary only	Yes	1
73840512	Other hospital outpatient unit or surgery center (2006+)	2	1	2	2010	2	Positive histology	1	1	1	3	47	0	0	0	0	1	Active follow-up	One primary only	Yes	1
73839825	Hospital inpatient/outpatient or clinic	2	2	2	2011	6	Positive histology	3	1	1	3	62	0	0	0	0	1	Active follow-up	One primary only	Yes	1
73836222	Hospital inpatient/outpatient or clinic	1	1	1	2015	1	Positive histology	1	1	1	1	62	0	0	0	0	1	Active follow-up	One primary only	Yes	1
73835424	Hospital inpatient/outpatient or clinic	1	1	2	2015	6	Positive histology	2	2	1	3	74	0	0	0	0	1	Active follow-up	One primary only	Yes	1
73833429	Hospital inpatient/outpatient or clinic	3	1	2	2015	7	Positive histology	5	1	3	3	53	0	0	0	0	1	Active follow-up	One primary only	Yes	1
73831783	Hospital inpatient/outpatient or clinic	3	3	1	2015	1	Positive histology	1	1	1	1	61	0	0	0	0	1	Active follow-up	One primary only	Yes	1
73830035	Hospital inpatient/outpatient or clinic	2	3	1	2015	8	Positive histology	4	1	1	1	54	0	0	0	0	1	Active follow-up	One primary only	Yes	1
73827308	Other hospital outpatient unit or surgery center (2006+)	1	1	1	2015	8	Positive histology	2	2	1	3	85	0	0	0	0	1	Active follow-up	One primary only	Yes	1
73826399	Hospital inpatient/outpatient or clinic	1	1	2	2015	8	Positive histology	1	1	1	1	42	0	0	0	0	1	Active follow-up	One primary only	Yes	1
73826099	Hospital inpatient/outpatient or clinic	1	1	1	2013	4	Positive histology	1	1	1	1	62	0	0	0	0	1	Active follow-up	One primary only	Yes	1
73823495	Hospital inpatient/outpatient or clinic	1	2	1	2015	1	Positive histology	3	2	1	2	79	0	0	0	0	0	Active follow-up	One primary only	Yes	1
73821714	Hospital inpatient/outpatient or clinic	1	1	1	2015	8	Positive histology	4	2	3	3	68	1	0	0	0	0	Active follow-up	One primary only	Yes	1
73818013	Hospital inpatient/outpatient or clinic	2	3	1	2015	1	Positive histology	2	1	1	1	45	0	0	0	0	1	Active follow-up	One primary only	Yes	1
73816028	Hospital inpatient/outpatient or clinic	1	3	1	2016	2	Positive histology	2	1	1	1	33	0	0	0	0	1	Active follow-up	One primary only	Yes	1
73815786	Hospital inpatient/outpatient or clinic	1	3	1	2015	1	Positive histology	2	1	1	1	59	0	0	0	0	1	Active follow-up	One primary only	Yes	1
73815372	Hospital inpatient/outpatient or clinic	3	1	1	2015	8	Positive histology	4	1	1	1	61	0	0	0	0	1	Active follow-up	One primary only	Yes	1
73814860	Hospital inpatient/outpatient or clinic	3	1	2	2015	1	Positive histology	4	1	1	1	59	0	0	0	0	1	Active follow-up	One primary only	Yes	1
73814502	Hospital inpatient/outpatient or clinic	3	1	1	2015	8	Positive histology	2	1	1	1	59	0	0	0	0	1	Active follow-up	One primary only	Yes	1
73813856	Hospital inpatient/outpatient or clinic	3	1	1	2014	8	Positive histology	2	2	1	2	73	0	0	0	0	1	Active follow-up	One primary only	Yes	1
73812923	Hospital inpatient/outpatient or clinic	2	2	2	2015	3	Positive histology	5	1	1	2	48	1	0	0	0	1	Active follow-up	One primary only	Yes	1
73811737	Hospital inpatient/outpatient or clinic	1	1	1	2015	8	Positive histology	2	2	1	3	68	0	0	0	0	1	Active follow-up	One primary only	Yes	1
73811667	Hospital inpatient/outpatient or clinic	3	3	1	2010	2	Positive histology	5	1	1	1	61	0	0	0	0	1	Active follow-up	One primary only	Yes	1
73811283	Other hospital outpatient unit or surgery center (2006+)	1	1	1	2010	8	Positive histology	3	1	1	1	48	0	0	0	0	1	Active follow-up	One primary only	Yes	1
73811192	Hospital inpatient/outpatient or clinic	1	2	2	2015	7	Positive histology	2	2	1	3	69	0	0	0	0	1	Active follow-up	One primary only	Yes	1
73804438	Other hospital outpatient unit or surgery center (2006+)	2	2	1	2015	8	Positive histology	4	1	1	1	65	0	0	0	0	1	Active follow-up	One primary only	Yes	1
73804364	Other hospital outpatient unit or surgery center (2006+)	1	1	2	2015	1	Positive histology	5	1	1	1	39	0	0	0	0	1	Active follow-up	One primary only	Yes	1
73803099	Hospital inpatient/outpatient or clinic	3	2	1	2015	1	Positive histology	5	2	1	1	71	0	0	0	0	1	Active follow-up	One primary only	Yes	1
73803011	Hospital inpatient/outpatient or clinic	2	2	1	2015	7	Positive histology	1	1	3	3	51	1	0	0	1	1	Active follow-up	One primary only	Yes	1
73802765	Hospital inpatient/outpatient or clinic	1	1	2	2015	8	Positive histology	4	2	1	1	76	0	0	0	0	0	Active follow-up	One primary only	Yes	1
73802304	Hospital inpatient/outpatient or clinic	1	1	1	2015	8	Positive histology	3	1	1	1	65	0	0	0	0	1	Active follow-up	One primary only	Yes	1
73800098	Hospital inpatient/outpatient or clinic	1	2	1	2015	5	Positive histology	4	2	1	3	68	0	0	0	0	1	Active follow-up	One primary only	Yes	1
73794438	Laboratory only (hospital or private)	2	2	1	2014	1	Positive histology	2	1	3	3	57	0	0	0	0	1	Active follow-up	One primary only	Yes	1
73788771	Hospital inpatient/outpatient or clinic	2	3	2	2014	1	Positive histology	4	1	1	3	65	0	0	0	0	1	Active follow-up	One primary only	Yes	1
73786596	Hospital inpatient/outpatient or clinic	3	2	1	2015	7	Positive histology	3	1	1	3	45	1	0	0	0	1	Active follow-up	One primary only	Yes	1
73786010	Hospital inpatient/outpatient or clinic	1	1	1	2015	8	Positive histology	5	2	1	2	76	1	0	0	0	1	Active follow-up	One primary only	Yes	1
73782567	Hospital inpatient/outpatient or clinic	2	1	1	2015	1	Positive histology	3	2	1	2	76	0	0	0	0	1	Active follow-up	One primary only	Yes	1
73782550	Hospital inpatient/outpatient or clinic	1	1	1	2015	8	Positive histology	2	1	1	1	40	0	0	0	0	1	Active follow-up	One primary only	Yes	1
73780744	Hospital inpatient/outpatient or clinic	2	1	1	2015	5	Positive histology	4	1	1	3	63	1	0	0	0	1	Active follow-up	One primary only	Yes	1
73780551	Hospital inpatient/outpatient or clinic	1	1	1	2014	1	Positive histology	5	1	1	3	62	1	0	0	0	0	Active follow-up	One primary only	Yes	1
73778154	Hospital inpatient/outpatient or clinic	1	2	2	2015	1	Positive histology	1	1	1	1	58	0	0	0	0	1	Active follow-up	One primary only	Yes	1
73777742	Hospital inpatient/outpatient or clinic	2	1	1	2014	8	Positive histology	4	1	1	2	53	0	0	0	0	1	Active follow-up	One primary only	Yes	1
73776372	Hospital inpatient/outpatient or clinic	1	3	2	2015	8	Positive histology	1	1	1	1	65	0	0	0	0	1	Active follow-up	One primary only	Yes	1
73773405	Hospital inpatient/outpatient or clinic	1	2	1	2015	1	Positive histology	2	2	1	1	78	0	0	0	0	1	Active follow-up	One primary only	Yes	1
73772050	Hospital inpatient/outpatient or clinic	2	2	1	2014	8	Positive histology	4	1	3	3	61	1	0	0	0	0	Active follow-up	One primary only	Yes	1
73770835	Hospital inpatient/outpatient or clinic	3	2	2	2014	1	Positive histology	2	2	1	1	70	0	0	0	0	1	Active follow-up	One primary only	Yes	1
73764103	Hospital inpatient/outpatient or clinic	3	1	1	2014	1	Positive histology	2	1	1	1	49	0	0	0	0	1	Active follow-up	One primary only	Yes	1
73763444	Other hospital outpatient unit or surgery center (2006+)	2	2	2	2014	8	Positive histology	1	2	3	1	70	0	0	0	0	1	Active follow-up	One primary only	Yes	1
73763131	Hospital inpatient/outpatient or clinic	2	1	1	2014	1	Positive histology	5	2	3	3	83	0	0	0	0	1	Active follow-up	One primary only	Yes	1
73762589	Hospital inpatient/outpatient or clinic	2	2	2	2015	2	Positive histology	2	1	1	3	39	1	0	0	0	1	Active follow-up	One primary only	Yes	1
73762449	Hospital inpatient/outpatient or clinic	2	1	2	2015	1	Positive histology	2	2	1	1	67	0	0	0	0	1	Active follow-up	One primary only	Yes	1
73761359	Hospital inpatient/outpatient or clinic	1	1	2	2015	8	Positive histology	4	2	1	2	68	1	0	0	0	1	Active follow-up	One primary only	Yes	1
73761345	Other hospital outpatient unit or surgery center (2006+)	1	1	1	2015	1	Positive histology	3	1	2	3	56	0	0	0	0	1	Active follow-up	One primary only	Yes	1
73761160	Hospital inpatient/outpatient or clinic	1	1	1	2015	2	Positive histology	4	1	1	2	61	0	0	0	0	1	Active follow-up	One primary only	Yes	1
73760554	Hospital inpatient/outpatient or clinic	1	3	2	2015	1	Positive histology	2	1	1	2	65	0	0	0	0	1	Active follow-up	One primary only	Yes	1
73760049	Hospital inpatient/outpatient or clinic	1	1	2	2015	1	Positive histology	3	1	1	1	61	0	0	0	0	1	Active follow-up	One primary only	Yes	1
73759658	Hospital inpatient/outpatient or clinic	1	1	1	2015	8	Positive histology	4	2	1	2	73	1	0	0	0	1	Active follow-up	One primary only	Yes	1
73758779	Hospital inpatient/outpatient or clinic	2	1	2	2015	7	Positive histology	4	1	1	1	33	0	0	0	0	1	Active follow-up	One primary only	Yes	1
73758730	Hospital inpatient/outpatient or clinic	2	2	2	2015	7	Positive histology	3	1	1	1	49	0	0	0	0	1	Active follow-up	One primary only	Yes	1
73758021	Hospital inpatient/outpatient or clinic	1	3	2	2015	1	Positive histology	2	2	1	1	79	0	0	0	0	1	Active follow-up	One primary only	Yes	1
73751943	Hospital inpatient/outpatient or clinic	3	2	2	2012	1	Positive histology	3	2	1	1	77	0	0	0	0	1	Active follow-up	One primary only	Yes	1
73749633	Hospital inpatient/outpatient or clinic	1	2	1	2015	8	Positive histology	2	1	1	1	60	0	0	0	0	1	Active follow-up	One primary only	Yes	1
73749022	Hospital inpatient/outpatient or clinic	1	3	2	2014	8	Positive histology	3	2	1	3	70	0	0	0	0	1	Active follow-up	One primary only	Yes	1
73748594	Hospital inpatient/outpatient or clinic	1	1	1	2015	1	Positive histology	2	1	1	1	56	0	0	0	0	1	Active follow-up	One primary only	Yes	1
73746870	Hospital inpatient/outpatient or clinic	3	1	2	2014	1	Positive histology	2	1	1	2	50	0	0	0	0	1	Active follow-up	One primary only	Yes	1
73745156	Hospital inpatient/outpatient or clinic	1	1	1	2015	1	Positive histology	2	2	1	2	79	0	0	0	0	1	Active follow-up	One primary only	Yes	1
73740893	Hospital inpatient/outpatient or clinic	2	3	1	2015	8	Positive histology	4	1	3	2	51	0	0	0	0	1	Active follow-up	One primary only	Yes	1
73740750	Hospital inpatient/outpatient or clinic	1	1	1	2015	8	Positive histology	2	2	1	2	70	0	0	0	0	1	Active follow-up	One primary only	Yes	1
73736808	Hospital inpatient/outpatient or clinic	1	1	2	2013	8	Positive histology	1	1	1	1	50	0	0	0	0	1	Active follow-up	One primary only	Yes	1
73736661	Hospital inpatient/outpatient or clinic	1	2	1	2011	1	Positive histology	3	1	1	2	61	0	0	0	0	0	Active follow-up	One primary only	Yes	1
73734893	Hospital inpatient/outpatient or clinic	2	2	1	2014	1	Positive histology	2	1	1	1	54	0	0	0	0	1	Active follow-up	One primary only	Yes	1
73734557	Hospital inpatient/outpatient or clinic	2	2	2	2014	1	Positive histology	4	1	1	3	47	0	0	0	0	1	Active follow-up	One primary only	Yes	1
73733470	Hospital inpatient/outpatient or clinic	1	3	2	2014	1	Positive histology	2	1	2	2	59	1	0	0	0	1	Active follow-up	One primary only	Yes	1
73732459	Hospital inpatient/outpatient or clinic	1	1	1	2014	1	Positive histology	3	2	1	3	79	0	0	0	0	1	Active follow-up	One primary only	Yes	1
73732429	Hospital inpatient/outpatient or clinic	2	1	1	2014	1	Positive histology	2	2	1	1	74	0	0	0	0	1	Active follow-up	One primary only	Yes	1
73730506	Hospital inpatient/outpatient or clinic	1	1	1	2014	7	Positive histology	3	1	1	1	42	0	0	0	0	1	Active follow-up	One primary only	Yes	1
73729810	Radiation treatment or medical oncology center (2006+)	1	1	1	2014	1	Positive histology	5	2	3	3	79	0	0	0	0	1	Active follow-up	One primary only	Yes	1
73729310	Hospital inpatient/outpatient or clinic	2	1	2	2015	7	Positive histology	3	2	1	2	80	0	0	0	0	1	Active follow-up	One primary only	Yes	1
73729110	Hospital inpatient/outpatient or clinic	1	1	1	2014	7	Positive histology	2	1	1	1	57	0	0	0	0	1	Active follow-up	One primary only	Yes	1
73728575	Hospital inpatient/outpatient or clinic	1	1	2	2014	1	Positive histology	2	2	1	1	74	0	0	0	0	1	Active follow-up	One primary only	Yes	1
73728307	Hospital inpatient/outpatient or clinic	1	1	2	2014	8	Positive histology	3	2	3	1	70	0	0	0	0	1	Active follow-up	One primary only	Yes	1
73727739	Other hospital outpatient unit or surgery center (2006+)	3	1	1	2014	8	Positive histology	1	2	1	1	75	0	0	0	0	1	Active follow-up	One primary only	Yes	1
73727617	Hospital inpatient/outpatient or clinic	1	1	2	2014	1	Positive histology	3	1	1	2	47	0	0	0	0	1	Active follow-up	One primary only	Yes	1
73727328	Hospital inpatient/outpatient or clinic	2	3	1	2014	6	Positive histology	2	1	1	3	33	0	0	0	0	1	Active follow-up	One primary only	Yes	1
73726656	Hospital inpatient/outpatient or clinic	2	1	2	2014	3	Positive histology	3	1	1	2	50	0	0	0	0	1	Active follow-up	One primary only	Yes	1
73725561	Hospital inpatient/outpatient or clinic	1	1	2	2014	8	Positive histology	3	1	1	2	64	0	0	0	0	1	Active follow-up	One primary only	Yes	1
73725432	Hospital inpatient/outpatient or clinic	2	1	1	2014	1	Positive histology	4	1	1	2	61	0	0	0	0	1	Active follow-up	One primary only	Yes	1
73724946	Hospital inpatient/outpatient or clinic	1	1	2	2014	1	Positive histology	3	1	1	3	59	0	0	0	0	1	Active follow-up	One primary only	Yes	1
73724506	Hospital inpatient/outpatient or clinic	1	1	1	2014	8	Positive histology	2	2	1	1	79	0	0	0	0	1	Active follow-up	One primary only	Yes	1
73724470	Hospital inpatient/outpatient or clinic	1	1	2	2014	8	Positive histology	2	1	1	1	64	0	0	0	0	1	Active follow-up	One primary only	Yes	1
73723986	Hospital inpatient/outpatient or clinic	1	1	1	2014	2	Positive histology	2	2	1	1	75	0	0	0	0	1	Active follow-up	One primary only	Yes	1
73723899	Hospital inpatient/outpatient or clinic	2	2	2	2014	8	Positive histology	1	1	1	1	38	0	0	0	0	1	Active follow-up	One primary only	Yes	1
73719181	Hospital inpatient/outpatient or clinic	2	3	2	2014	8	Positive histology	4	2	1	1	76	0	0	0	0	1	Active follow-up	One primary only	Yes	1
73717611	Hospital inpatient/outpatient or clinic	2	2	1	2014	1	Positive histology	2	2	1	2	74	0	0	0	0	1	Active follow-up	One primary only	Yes	1
73717586	Hospital inpatient/outpatient or clinic	1	1	1	2014	2	Positive histology	1	2	1	2	67	0	0	0	0	1	Active follow-up	One primary only	Yes	1
73716888	Hospital inpatient/outpatient or clinic	2	1	1	2014	8	Positive histology	2	2	1	2	67	0	0	0	0	1	Active follow-up	One primary only	Yes	1
73715343	Hospital inpatient/outpatient or clinic	2	1	2	2012	1	Positive histology	2	2	1	3	68	0	0	0	0	1	Active follow-up	One primary only	Yes	1
73710743	Hospital inpatient/outpatient or clinic	3	1	2	2012	1	Positive histology	4	1	1	1	52	0	0	0	0	1	Active follow-up	One primary only	Yes	1
73334214	Hospital inpatient/outpatient or clinic	3	2	2	2014	8	Positive histology	3	1	1	1	59	0	0	0	0	1	Active follow-up	One primary only	Yes	1
73333047	Hospital inpatient/outpatient or clinic	2	1	2	2014	7	Positive histology	2	1	1	2	27	0	0	0	0	1	Active follow-up	One primary only	Yes	1
73332949	Hospital inpatient/outpatient or clinic	1	1	1	2014	1	Positive histology	3	1	1	1	55	0	0	0	0	1	Active follow-up	One primary only	Yes	1
73331902	Hospital inpatient/outpatient or clinic	1	1	2	2014	1	Positive histology	2	2	1	2	75	0	0	0	0	1	Active follow-up	One primary only	Yes	1
73331567	Hospital inpatient/outpatient or clinic	1	1	2	2014	7	Positive histology	4	1	1	3	52	0	0	0	0	1	Active follow-up	One primary only	Yes	1
73331496	Hospital inpatient/outpatient or clinic	3	1	1	2014	8	Positive histology	3	1	1	2	61	1	0	0	0	1	Active follow-up	One primary only	Yes	1
73330979	Hospital inpatient/outpatient or clinic	2	1	2	2013	8	Positive histology	2	1	1	1	33	0	0	0	0	1	Active follow-up	One primary only	Yes	1
73325276	Hospital inpatient/outpatient or clinic	1	1	1	2014	3	Positive histology	4	1	1	2	65	0	0	0	0	1	Active follow-up	One primary only	Yes	1
73323034	Hospital inpatient/outpatient or clinic	2	1	1	2014	1	Positive histology	2	2	1	1	86	0	0	0	0	1	Active follow-up	One primary only	Yes	1
73320555	Hospital inpatient/outpatient or clinic	1	1	1	2014	8	Positive histology	3	2	1	2	82	0	0	0	0	1	Active follow-up	One primary only	Yes	1
73319118	Hospital inpatient/outpatient or clinic	3	2	2	2013	7	Positive histology	2	2	3	3	79	0	0	0	0	1	Active follow-up	One primary only	Yes	1
73316175	Hospital inpatient/outpatient or clinic	1	3	1	2014	1	Positive histology	3	1	1	1	63	0	0	0	0	1	Active follow-up	One primary only	Yes	1
73315656	Hospital inpatient/outpatient or clinic	3	1	2	2014	8	Positive histology	1	1	1	1	57	0	0	0	0	1	Active follow-up	One primary only	Yes	1
73312858	Hospital inpatient/outpatient or clinic	1	3	2	2014	8	Positive histology	3	1	1	1	56	0	0	0	0	1	Active follow-up	One primary only	Yes	1
73311061	Hospital inpatient/outpatient or clinic	2	2	1	2014	7	Positive histology	2	1	1	2	63	0	0	0	0	1	Active follow-up	One primary only	Yes	1
73310891	Hospital inpatient/outpatient or clinic	1	1	1	2014	1	Positive histology	4	2	1	3	70	0	0	0	0	1	Active follow-up	One primary only	Yes	1
73310636	Hospital inpatient/outpatient or clinic	1	1	1	2014	8	Positive histology	1	2	1	3	82	0	0	0	0	0	Active follow-up	One primary only	Yes	1
73308033	Hospital inpatient/outpatient or clinic	1	1	1	2014	8	Positive histology	4	2	1	2	91	0	0	0	0	1	Active follow-up	One primary only	Yes	1
73307747	Hospital inpatient/outpatient or clinic	2	1	1	2014	8	Positive histology	4	1	1	1	63	0	0	0	0	1	Active follow-up	One primary only	Yes	1
73303828	Hospital inpatient/outpatient or clinic	1	1	2	2014	8	Positive histology	4	1	1	2	62	0	0	0	0	1	Active follow-up	One primary only	Yes	1
73300575	Hospital inpatient/outpatient or clinic	2	1	1	2014	8	Positive histology	3	1	1	1	64	0	0	0	0	1	Active follow-up	One primary only	Yes	1
73300493	Hospital inpatient/outpatient or clinic	1	1	1	2014	8	Positive histology	4	2	1	1	80	1	0	0	0	0	Active follow-up	One primary only	Yes	1
73298907	Hospital inpatient/outpatient or clinic	2	3	1	2014	3	Positive histology	3	1	1	1	57	0	0	0	0	1	Active follow-up	One primary only	Yes	1
73298083	Hospital inpatient/outpatient or clinic	1	1	1	2014	7	Positive histology	3	1	1	1	61	0	0	0	0	1	Active follow-up	One primary only	Yes	1
73298035	Hospital inpatient/outpatient or clinic	2	1	2	2014	8	Positive histology	1	1	1	1	56	0	0	0	0	1	Active follow-up	One primary only	Yes	1
73297928	Hospital inpatient/outpatient or clinic	1	1	2	2014	2	Positive histology	2	1	1	2	59	0	0	0	0	1	Active follow-up	One primary only	Yes	1
73297145	Hospital inpatient/outpatient or clinic	2	2	1	2013	3	Positive histology	4	2	1	1	85	0	0	0	0	0	Active follow-up	One primary only	Yes	1
73295282	Hospital inpatient/outpatient or clinic	2	1	2	2014	1	Positive histology	4	1	1	3	56	1	0	0	0	0	Active follow-up	One primary only	Yes	1
73295035	Hospital inpatient/outpatient or clinic	1	1	2	2013	7	Positive histology	2	2	1	1	66	0	0	0	0	1	Active follow-up	One primary only	Yes	1
73294233	Hospital inpatient/outpatient or clinic	2	1	2	2013	1	Positive histology	3	2	1	1	81	0	0	0	0	0	Active follow-up	One primary only	Yes	1
73293617	Hospital inpatient/outpatient or clinic	2	1	2	2012	3	Positive histology	4	2	3	1	87	1	0	0	0	0	Active follow-up	One primary only	Yes	1
73292782	Hospital inpatient/outpatient or clinic	1	1	1	2013	4	Positive histology	3	1	1	2	47	0	0	0	0	1	Active follow-up	One primary only	Yes	1
73292126	Hospital inpatient/outpatient or clinic	1	1	1	2012	7	Positive histology	2	2	1	1	75	0	0	0	0	1	Active follow-up	One primary only	Yes	1
73291556	Physicians office/private medical practitioner (LMD)	1	1	2	2014	1	Positive histology	1	1	1	1	65	0	0	0	0	1	Active follow-up	One primary only	Yes	1
73291338	Hospital inpatient/outpatient or clinic	1	3	2	2014	8	Positive histology	4	1	1	2	49	0	0	0	0	1	Active follow-up	One primary only	Yes	1
73290619	Hospital inpatient/outpatient or clinic	1	3	1	2014	8	Positive histology	3	1	1	2	47	0	0	0	0	1	Active follow-up	One primary only	Yes	1
73288874	Hospital inpatient/outpatient or clinic	3	1	1	2013	4	Positive histology	2	2	1	2	75	0	0	0	0	1	Active follow-up	One primary only	Yes	1
73288519	Hospital inpatient/outpatient or clinic	3	1	1	2013	1	Positive histology	4	1	1	1	61	0	0	0	0	1	Active follow-up	One primary only	Yes	1
73286387	Hospital inpatient/outpatient or clinic	3	2	1	2013	8	Positive histology	2	2	1	3	66	0	0	0	0	1	Active follow-up	One primary only	Yes	1
73284786	Hospital inpatient/outpatient or clinic	2	1	2	2014	1	Positive histology	2	1	1	1	50	0	0	0	0	1	Active follow-up	One primary only	Yes	1
73282123	Hospital inpatient/outpatient or clinic	1	1	1	2014	1	Positive histology	2	2	1	2	67	0	0	0	0	1	Active follow-up	One primary only	Yes	1
73280315	Hospital inpatient/outpatient or clinic	3	2	1	2014	1	Positive histology	4	1	1	2	54	0	0	0	0	1	Active follow-up	One primary only	Yes	1
73278184	Hospital inpatient/outpatient or clinic	2	2	2	2014	1	Positive histology	2	1	1	2	24	0	0	0	0	1	Active follow-up	One primary only	Yes	1
73277012	Hospital inpatient/outpatient or clinic	1	1	2	2014	8	Positive histology	2	1	1	1	63	0	0	0	0	1	Active follow-up	One primary only	Yes	1
73276977	Hospital inpatient/outpatient or clinic	1	1	2	2013	2	Positive histology	2	1	1	2	45	0	0	0	0	1	Active follow-up	One primary only	Yes	1
73275548	Hospital inpatient/outpatient or clinic	2	1	1	2013	1	Positive histology	3	1	1	2	42	1	0	0	0	0	Active follow-up	One primary only	Yes	1
73273823	Hospital inpatient/outpatient or clinic	1	3	1	2013	7	Positive histology	2	2	1	2	69	0	0	0	0	0	Active follow-up	One primary only	Yes	1
73270821	Hospital inpatient/outpatient or clinic	2	1	2	2013	7	Positive histology	2	2	1	1	87	0	0	0	0	1	Active follow-up	One primary only	Yes	1
73269570	Hospital inpatient/outpatient or clinic	2	1	2	2013	1	Positive histology	3	1	1	2	51	0	0	0	0	0	Active follow-up	One primary only	Yes	1
73269098	Hospital inpatient/outpatient or clinic	1	2	1	2014	7	Positive histology	4	1	1	3	50	0	0	0	0	1	Active follow-up	One primary only	Yes	1
73268429	Hospital inpatient/outpatient or clinic	3	1	2	2013	7	Positive histology	4	2	1	1	66	0	0	0	0	1	Active follow-up	One primary only	Yes	1
73266421	Hospital inpatient/outpatient or clinic	2	2	1	2013	1	Positive histology	3	2	1	1	75	0	0	0	0	1	Active follow-up	One primary only	Yes	1
73260875	Hospital inpatient/outpatient or clinic	1	3	1	2013	3	Positive histology	2	1	1	1	36	0	0	0	0	1	Active follow-up	One primary only	Yes	1
73258991	Hospital inpatient/outpatient or clinic	1	2	1	2013	8	Positive histology	4	1	1	2	64	0	0	0	0	1	Active follow-up	One primary only	Yes	1
73257464	Hospital inpatient/outpatient or clinic	1	3	2	2013	1	Positive histology	2	2	1	2	71	0	0	0	0	1	Active follow-up	One primary only	Yes	1
73254780	Hospital inpatient/outpatient or clinic	2	1	2	2013	1	Positive histology	2	2	1	1	75	0	0	0	0	1	Active follow-up	One primary only	Yes	1
73254575	Hospital inpatient/outpatient or clinic	1	1	2	2013	1	Positive histology	1	2	1	1	67	0	0	0	0	1	Active follow-up	One primary only	Yes	1
73252742	Hospital inpatient/outpatient or clinic	3	3	2	2013	7	Positive histology	2	1	1	1	38	0	0	0	0	1	Active follow-up	One primary only	Yes	1
73251369	Hospital inpatient/outpatient or clinic	3	1	1	2013	8	Positive histology	2	1	1	2	51	0	0	0	0	1	Active follow-up	One primary only	Yes	1
73250653	Hospital inpatient/outpatient or clinic	3	2	2	2012	8	Positive histology	4	1	1	1	36	1	0	0	0	1	Active follow-up	One primary only	Yes	1
73248922	Hospital inpatient/outpatient or clinic	1	1	1	2013	1	Positive histology	2	1	1	1	52	0	0	0	0	1	Active follow-up	One primary only	Yes	1
73248766	Hospital inpatient/outpatient or clinic	3	1	2	2013	8	Positive histology	3	2	1	3	67	0	0	0	0	1	Active follow-up	One primary only	Yes	1
73248536	Hospital inpatient/outpatient or clinic	2	1	2	2013	8	Positive histology	5	2	1	3	78	0	0	0	0	0	Active follow-up	One primary only	Yes	1
73241000	Other hospital outpatient unit or surgery center (2006+)	1	1	1	2013	7	Positive histology	4	1	3	3	65	1	0	0	0	1	Active follow-up	One primary only	Yes	1
73239258	Hospital inpatient/outpatient or clinic	3	3	2	2012	8	Positive histology	3	2	1	1	70	0	0	0	0	1	Active follow-up	One primary only	Yes	1
73239052	Hospital inpatient/outpatient or clinic	1	1	1	2013	8	Positive histology	5	1	1	1	58	0	0	0	0	0	Active follow-up	One primary only	Yes	1
73238430	Hospital inpatient/outpatient or clinic	2	3	1	2013	1	Positive histology	2	2	1	1	88	0	0	0	0	1	Active follow-up	One primary only	Yes	1
73238133	Hospital inpatient/outpatient or clinic	1	2	2	2013	1	Positive histology	2	1	1	2	41	0	0	0	0	1	Active follow-up	One primary only	Yes	1
73237755	Radiation treatment or medical oncology center (2006+)	2	3	2	2013	2	Positive histology	2	1	1	3	61	1	0	0	0	1	Active follow-up	One primary only	Yes	1
73235272	Hospital inpatient/outpatient or clinic	2	1	2	2013	8	Positive histology	2	1	1	1	51	0	0	0	0	1	Active follow-up	One primary only	Yes	1
73234094	Hospital inpatient/outpatient or clinic	1	2	2	2013	8	Positive histology	1	1	1	1	48	0	0	0	0	1	Active follow-up	One primary only	Yes	1
73233353	Hospital inpatient/outpatient or clinic	1	1	1	2013	3	Positive histology	3	1	1	2	61	0	0	0	0	1	Active follow-up	One primary only	Yes	1
73226001	Hospital inpatient/outpatient or clinic	1	1	1	2013	3	Positive histology	2	1	1	3	61	1	0	0	0	1	Active follow-up	One primary only	Yes	1
73225850	Hospital inpatient/outpatient or clinic	1	1	1	2013	1	Positive histology	3	1	1	1	55	0	0	0	0	1	Active follow-up	One primary only	Yes	1
73225609	Hospital inpatient/outpatient or clinic	1	1	2	2013	1	Positive histology	2	1	1	1	46	0	0	0	0	1	Active follow-up	One primary only	Yes	1
73223163	Other hospital outpatient unit or surgery center (2006+)	1	1	1	2013	2	Positive histology	2	2	1	2	69	0	0	0	0	1	Active follow-up	One primary only	Yes	1
73222476	Hospital inpatient/outpatient or clinic	1	1	1	2013	1	Positive histology	4	1	1	1	60	0	0	0	0	1	Active follow-up	One primary only	Yes	1
73221495	Hospital inpatient/outpatient or clinic	1	1	1	2013	8	Positive histology	2	1	1	1	62	0	0	0	0	1	Active follow-up	One primary only	Yes	1
73220612	Laboratory only (hospital or private)	1	1	1	2012	8	Positive histology	1	1	1	3	55	0	0	0	0	1	Active follow-up	One primary only	Yes	1
73219940	Hospital inpatient/outpatient or clinic	2	1	1	2013	5	Positive histology	5	2	1	3	83	0	0	0	0	0	Active follow-up	One primary only	Yes	1
73219289	Other hospital outpatient unit or surgery center (2006+)	1	1	2	2013	1	Positive histology	2	2	1	1	70	0	0	0	0	1	Active follow-up	One primary only	Yes	1
73217546	Hospital inpatient/outpatient or clinic	1	1	1	2012	1	Positive histology	4	2	1	2	72	0	0	0	0	1	Active follow-up	One primary only	Yes	1
73215261	Hospital inpatient/outpatient or clinic	1	1	2	2013	1	Positive histology	2	1	1	1	55	0	0	0	0	1	Active follow-up	One primary only	Yes	1
73215021	Hospital inpatient/outpatient or clinic	2	1	2	2013	7	Positive histology	2	1	1	3	52	0	0	0	0	1	Active follow-up	One primary only	Yes	1
73213806	Hospital inpatient/outpatient or clinic	1	1	1	2013	8	Positive histology	1	2	1	1	73	0	0	0	0	1	Active follow-up	One primary only	Yes	1
73213528	Hospital inpatient/outpatient or clinic	2	1	2	2013	8	Positive histology	2	2	1	2	82	0	0	0	0	1	Active follow-up	One primary only	Yes	1
73212429	Hospital inpatient/outpatient or clinic	1	1	1	2013	8	Positive histology	4	1	3	1	49	0	0	0	0	1	Active follow-up	One primary only	Yes	1
73212417	Hospital inpatient/outpatient or clinic	2	1	2	2013	1	Positive histology	2	2	1	1	70	0	0	0	0	1	Active follow-up	One primary only	Yes	1
73211206	Hospital inpatient/outpatient or clinic	2	3	2	2013	1	Positive histology	4	1	1	1	58	0	0	0	0	1	Active follow-up	One primary only	Yes	1
73209734	Hospital inpatient/outpatient or clinic	2	1	2	2013	1	Positive histology	2	2	1	2	85	0	0	0	0	1	Active follow-up	One primary only	Yes	1
73209226	Hospital inpatient/outpatient or clinic	1	3	1	2013	8	Positive histology	3	1	1	1	57	0	0	0	0	1	Active follow-up	One primary only	Yes	1
73209223	Hospital inpatient/outpatient or clinic	2	2	2	2013	1	Positive histology	4	2	1	1	83	0	0	0	0	0	Active follow-up	One primary only	Yes	1
73208084	Hospital inpatient/outpatient or clinic	1	3	2	2013	1	Positive histology	3	1	1	1	48	0	0	0	0	1	Active follow-up	One primary only	Yes	1
73207263	Hospital inpatient/outpatient or clinic	1	1	2	2013	8	Positive histology	1	1	1	1	45	0	0	0	0	1	Active follow-up	One primary only	Yes	1
73207068	Hospital inpatient/outpatient or clinic	2	2	2	2013	8	Positive histology	3	1	1	1	45	0	0	0	0	1	Active follow-up	One primary only	Yes	1
73204486	Hospital inpatient/outpatient or clinic	3	1	1	2013	8	Positive histology	4	1	3	1	62	0	0	0	0	0	Active follow-up	One primary only	Yes	1
73204319	Hospital inpatient/outpatient or clinic	2	2	1	2013	8	Positive histology	1	1	1	1	57	0	0	0	0	1	Active follow-up	One primary only	Yes	1
73204064	Hospital inpatient/outpatient or clinic	3	3	2	2012	1	Positive histology	5	2	1	3	85	0	0	0	0	0	Active follow-up	One primary only	Yes	1
73202367	Hospital inpatient/outpatient or clinic	3	1	2	2013	8	Positive histology	5	2	1	1	85	0	0	0	0	1	Active follow-up	One primary only	Yes	1
73199387	Hospital inpatient/outpatient or clinic	2	2	2	2013	1	Positive histology	2	1	1	1	55	0	0	0	0	1	Active follow-up	One primary only	Yes	1
73196032	Hospital inpatient/outpatient or clinic	2	1	2	2012	8	Positive histology	1	1	1	1	55	0	0	0	0	1	Active follow-up	One primary only	Yes	1
73194412	Hospital inpatient/outpatient or clinic	1	1	2	2013	1	Positive histology	1	1	1	1	50	0	0	0	0	1	Active follow-up	One primary only	Yes	1
73190101	Hospital inpatient/outpatient or clinic	2	1	2	2013	8	Positive histology	2	2	3	1	80	0	0	0	0	1	Active follow-up	One primary only	Yes	1
73189666	Hospital inpatient/outpatient or clinic	2	1	2	2012	7	Positive histology	3	2	1	2	84	0	0	0	0	1	Active follow-up	One primary only	Yes	1
73185866	Hospital inpatient/outpatient or clinic	2	1	2	2013	8	Positive histology	3	1	1	1	50	0	0	0	0	1	Active follow-up	One primary only	Yes	1
73185071	Hospital inpatient/outpatient or clinic	2	1	2	2012	8	Positive histology	1	1	1	3	57	0	0	0	0	1	Active follow-up	One primary only	Yes	1
73184168	Hospital inpatient/outpatient or clinic	2	1	2	2013	1	Positive histology	2	1	1	1	59	0	0	0	0	1	Active follow-up	One primary only	Yes	1
73183309	Hospital inpatient/outpatient or clinic	2	2	2	2013	8	Positive histology	2	2	1	1	77	0	0	0	0	1	Active follow-up	One primary only	Yes	1
73182420	Hospital inpatient/outpatient or clinic	2	2	2	2013	1	Positive histology	3	2	1	1	70	0	0	0	0	1	Active follow-up	One primary only	Yes	1
73180316	Hospital inpatient/outpatient or clinic	2	2	2	2013	5	Positive histology	2	2	1	3	70	0	0	0	0	1	Active follow-up	One primary only	Yes	1
73180151	Hospital inpatient/outpatient or clinic	2	2	2	2013	1	Positive histology	2	1	1	3	56	0	0	0	0	0	Active follow-up	One primary only	Yes	1
73180014	Hospital inpatient/outpatient or clinic	1	3	2	2013	8	Positive histology	1	1	1	2	59	0	0	0	0	1	Active follow-up	One primary only	Yes	1
73177516	Hospital inpatient/outpatient or clinic	2	1	2	2012	1	Positive histology	3	1	1	1	50	0	0	0	0	1	Active follow-up	One primary only	Yes	1
73177408	Hospital inpatient/outpatient or clinic	1	1	1	2012	8	Positive histology	4	1	1	2	65	0	0	0	0	1	Active follow-up	One primary only	Yes	1
73177379	Hospital inpatient/outpatient or clinic	1	3	2	2011	1	Positive histology	1	2	2	1	83	1	0	0	0	0	Active follow-up	One primary only	Yes	1
73176902	Hospital inpatient/outpatient or clinic	2	1	2	2012	1	Positive histology	3	1	1	1	44	0	0	0	0	1	Active follow-up	One primary only	Yes	1
73175895	Hospital inpatient/outpatient or clinic	3	1	1	2012	1	Positive histology	2	1	1	1	61	0	0	0	0	1	Active follow-up	One primary only	Yes	1
73174142	Hospital inpatient/outpatient or clinic	3	1	1	2012	8	Positive histology	2	2	1	1	74	0	0	0	0	1	Active follow-up	One primary only	Yes	1
73173913	Hospital inpatient/outpatient or clinic	2	1	1	2012	1	Positive histology	4	1	1	3	52	0	0	0	0	1	Active follow-up	One primary only	Yes	1
73173506	Hospital inpatient/outpatient or clinic	1	1	1	2012	1	Positive histology	2	2	1	3	81	0	0	0	0	1	Active follow-up	One primary only	Yes	1
73173371	Hospital inpatient/outpatient or clinic	2	1	2	2012	7	Positive histology	2	2	1	1	89	0	0	0	0	0	Active follow-up	One primary only	Yes	1
73170350	Hospital inpatient/outpatient or clinic	1	1	1	2012	8	Positive histology	3	1	1	1	60	0	0	0	0	1	Active follow-up	One primary only	Yes	1
73168167	Hospital inpatient/outpatient or clinic	1	2	2	2012	7	Positive histology	5	2	1	3	72	0	0	0	0	1	Active follow-up	One primary only	Yes	1
73167215	Hospital inpatient/outpatient or clinic	1	2	2	2012	1	Positive histology	3	1	1	1	58	0	0	0	0	1	Active follow-up	One primary only	Yes	1
73165110	Hospital inpatient/outpatient or clinic	3	1	2	2011	7	Positive histology	4	1	1	3	45	0	0	0	0	1	Active follow-up	One primary only	Yes	1
73165066	Hospital inpatient/outpatient or clinic	1	1	1	2011	8	Positive histology	4	2	1	2	75	1	0	0	0	1	Active follow-up	One primary only	Yes	1
72786351	Hospital inpatient/outpatient or clinic	1	3	1	2011	8	Positive histology	4	2	1	3	81	1	0	0	0	1	Active follow-up	One primary only	Yes	1
72782371	Hospital inpatient/outpatient or clinic	1	1	1	2012	1	Positive histology	4	2	1	1	71	0	0	0	0	1	Active follow-up	One primary only	Yes	1
72780070	Hospital inpatient/outpatient or clinic	1	2	2	2012	8	Positive histology	2	1	3	3	56	0	0	0	0	1	Active follow-up	One primary only	Yes	1
72774785	Hospital inpatient/outpatient or clinic	1	1	1	2012	8	Positive histology	3	1	1	1	53	0	0	0	0	1	Active follow-up	One primary only	Yes	1
72773093	Hospital inpatient/outpatient or clinic	1	2	1	2012	6	Positive histology	1	1	1	3	48	0	0	0	0	1	Active follow-up	One primary only	Yes	1
72772679	Hospital inpatient/outpatient or clinic	1	1	2	2012	8	Positive histology	1	1	1	3	56	0	0	0	0	1	Active follow-up	One primary only	Yes	1
72772370	Hospital inpatient/outpatient or clinic	3	1	2	2012	1	Positive histology	2	1	1	1	53	0	0	0	0	1	Active follow-up	One primary only	Yes	1
72771759	Hospital inpatient/outpatient or clinic	3	1	1	2012	1	Positive histology	2	1	1	1	59	0	0	0	0	1	Active follow-up	One primary only	Yes	1
72771374	Hospital inpatient/outpatient or clinic	3	1	2	2012	1	Positive histology	2	1	1	1	62	0	0	0	0	1	Active follow-up	One primary only	Yes	1
72771159	Hospital inpatient/outpatient or clinic	3	1	2	2012	1	Positive histology	3	1	1	1	49	0	0	0	0	1	Active follow-up	One primary only	Yes	1
72769095	Hospital inpatient/outpatient or clinic	3	1	1	2012	8	Positive histology	3	1	1	1	49	0	0	0	0	1	Active follow-up	One primary only	Yes	1
72768300	Hospital inpatient/outpatient or clinic	2	1	2	2011	8	Positive histology	4	2	1	2	91	0	0	0	0	0	Active follow-up	One primary only	Yes	1
72768292	Hospital inpatient/outpatient or clinic	2	1	2	2011	8	Positive histology	2	1	1	2	65	0	0	0	0	1	Active follow-up	One primary only	Yes	1
72764556	Hospital inpatient/outpatient or clinic	1	1	1	2012	8	Positive histology	1	1	1	1	60	0	0	0	0	1	Active follow-up	One primary only	Yes	1
72763094	Hospital inpatient/outpatient or clinic	1	2	1	2012	7	Positive histology	4	1	1	3	39	0	0	0	0	0	Active follow-up	One primary only	Yes	1
72762983	Hospital inpatient/outpatient or clinic	1	2	2	2012	6	Positive histology	2	1	1	3	53	0	0	0	0	1	Active follow-up	One primary only	Yes	1
72762963	Hospital inpatient/outpatient or clinic	3	2	2	2012	1	Positive histology	1	1	1	1	63	0	0	0	0	1	Active follow-up	One primary only	Yes	1
72761602	Hospital inpatient/outpatient or clinic	2	1	2	2012	1	Positive histology	2	1	1	1	59	0	0	0	0	1	Active follow-up	One primary only	Yes	1
72760972	Hospital inpatient/outpatient or clinic	1	1	2	2012	1	Positive histology	2	2	1	2	68	0	0	0	0	1	Active follow-up	One primary only	Yes	1
72756981	Hospital inpatient/outpatient or clinic	1	2	2	2012	2	Positive histology	2	1	1	3	57	0	0	0	0	1	Active follow-up	One primary only	Yes	1
72755837	Hospital inpatient/outpatient or clinic	1	1	2	2012	8	Positive histology	2	2	1	1	76	0	0	0	0	0	Active follow-up	One primary only	Yes	1
72753954	Other hospital outpatient unit or surgery center (2006+)	3	1	2	2010	1	Positive histology	1	1	1	3	39	0	0	0	0	1	Active follow-up	One primary only	Yes	1
72753561	Hospital inpatient/outpatient or clinic	1	1	1	2012	8	Positive histology	4	2	1	2	84	0	0	0	0	1	Active follow-up	One primary only	Yes	1
72749365	Hospital inpatient/outpatient or clinic	2	2	2	2011	1	Positive histology	5	2	1	3	73	0	0	0	0	1	Active follow-up	One primary only	Yes	1
72749234	Hospital inpatient/outpatient or clinic	2	1	2	2012	1	Positive histology	2	1	1	3	30	0	0	0	0	1	Active follow-up	One primary only	Yes	1
72744402	Hospital inpatient/outpatient or clinic	2	1	2	2012	8	Positive histology	2	2	3	1	68	0	0	0	0	1	Active follow-up	One primary only	Yes	1
72741428	Hospital inpatient/outpatient or clinic	2	1	1	2012	2	Positive histology	3	1	1	1	33	0	0	0	0	1	Active follow-up	One primary only	Yes	1
72737412	Hospital inpatient/outpatient or clinic	1	1	2	2012	1	Positive histology	3	2	1	1	74	0	0	0	0	1	Active follow-up	One primary only	Yes	1
72736895	Hospital inpatient/outpatient or clinic	2	1	1	2012	3	Positive histology	2	1	2	1	48	0	0	0	0	1	Active follow-up	One primary only	Yes	1
72736613	Hospital inpatient/outpatient or clinic	1	3	2	2012	7	Positive histology	4	2	1	1	70	0	0	0	0	1	Active follow-up	One primary only	Yes	1
72734220	Hospital inpatient/outpatient or clinic	2	2	2	2010	8	Positive histology	3	2	1	3	81	0	0	0	0	1	Active follow-up	One primary only	Yes	1
72731793	Other hospital outpatient unit or surgery center (2006+)	1	1	1	2011	8	Positive histology	4	2	1	2	71	1	0	0	0	1	Active follow-up	One primary only	Yes	1
72729483	Hospital inpatient/outpatient or clinic	1	2	2	2012	1	Positive histology	2	2	1	1	66	0	0	0	0	1	Active follow-up	One primary only	Yes	1
72728870	Hospital inpatient/outpatient or clinic	2	2	2	2012	8	Positive histology	2	2	1	1	73	0	0	0	0	1	Active follow-up	One primary only	Yes	1
72728578	Hospital inpatient/outpatient or clinic	2	1	2	2012	1	Positive histology	4	1	1	2	54	0	0	0	0	1	Active follow-up	One primary only	Yes	1
72724639	Hospital inpatient/outpatient or clinic	1	1	1	2012	3	Positive histology	2	1	1	1	43	0	0	0	0	1	Active follow-up	One primary only	Yes	1
72718283	Hospital inpatient/outpatient or clinic	3	1	2	2011	2	Positive histology	3	1	1	3	43	0	0	0	0	1	Active follow-up	One primary only	Yes	1
72718272	Hospital inpatient/outpatient or clinic	3	1	2	2011	1	Positive histology	3	1	1	3	58	0	0	0	0	1	Active follow-up	One primary only	Yes	1
72718070	Hospital inpatient/outpatient or clinic	3	3	2	2011	1	Positive histology	3	1	1	3	58	0	0	0	0	1	Active follow-up	One primary only	Yes	1
72716098	Hospital inpatient/outpatient or clinic	1	1	2	2012	8	Positive histology	4	1	2	1	47	0	0	0	0	1	Active follow-up	One primary only	Yes	1
72715066	Hospital inpatient/outpatient or clinic	1	1	2	2012	8	Positive histology	1	1	1	1	59	0	0	0	0	1	Active follow-up	One primary only	Yes	1
72714230	Hospital inpatient/outpatient or clinic	1	2	2	2011	8	Positive histology	1	1	1	1	30	0	0	0	0	1	Active follow-up	One primary only	Yes	1
72714225	Hospital inpatient/outpatient or clinic	2	1	1	2011	1	Positive histology	2	1	1	2	43	0	0	0	0	1	Active follow-up	One primary only	Yes	1
72713333	Hospital inpatient/outpatient or clinic	2	3	2	2012	1	Positive histology	3	2	1	1	77	0	0	0	0	1	Active follow-up	One primary only	Yes	1
72709722	Hospital inpatient/outpatient or clinic	1	1	2	2012	8	Positive histology	4	1	1	1	61	0	0	0	0	1	Active follow-up	One primary only	Yes	1
72707593	Hospital inpatient/outpatient or clinic	1	3	1	2010	1	Positive histology	5	2	1	1	78	0	0	0	0	1	Active follow-up	One primary only	Yes	1
72707587	Hospital inpatient/outpatient or clinic	2	1	1	2010	7	Positive histology	2	2	3	1	67	0	0	0	0	0	Active follow-up	One primary only	Yes	1
72707393	Hospital inpatient/outpatient or clinic	2	2	2	2011	2	Positive histology	5	1	1	1	52	0	0	0	0	1	Active follow-up	One primary only	Yes	1
72703155	Hospital inpatient/outpatient or clinic	3	3	1	2011	6	Positive histology	2	2	1	3	73	0	0	0	0	1	Active follow-up	One primary only	Yes	1
72702188	Hospital inpatient/outpatient or clinic	1	1	2	2011	1	Positive histology	2	1	1	1	45	0	0	0	0	1	Active follow-up	One primary only	Yes	1
72701025	Hospital inpatient/outpatient or clinic	3	1	1	2011	8	Positive histology	2	2	1	1	69	0	0	0	0	1	Active follow-up	One primary only	Yes	1
72700046	Hospital inpatient/outpatient or clinic	1	3	2	2011	8	Positive histology	3	1	1	1	53	0	0	0	0	1	Active follow-up	One primary only	Yes	1
72698039	Hospital inpatient/outpatient or clinic	2	1	2	2011	5	Positive histology	3	1	1	3	54	1	0	0	0	1	Active follow-up	One primary only	Yes	1
72697771	Hospital inpatient/outpatient or clinic	2	1	2	2011	6	Positive histology	3	2	3	3	77	1	0	0	0	1	Active follow-up	One primary only	Yes	1
72694643	Hospital inpatient/outpatient or clinic	2	2	2	2011	1	Positive histology	3	2	1	3	77	0	0	0	0	0	Active follow-up	One primary only	Yes	1
72692991	Hospital inpatient/outpatient or clinic	2	1	1	2011	1	Positive histology	2	1	1	1	51	0	0	0	0	1	Active follow-up	One primary only	Yes	1
72692057	Hospital inpatient/outpatient or clinic	1	1	2	2011	6	Positive histology	4	2	1	3	66	0	0	0	0	0	Active follow-up	One primary only	Yes	1
72692008	Hospital inpatient/outpatient or clinic	1	3	1	2011	1	Positive histology	5	1	1	1	46	0	0	0	0	1	Active follow-up	One primary only	Yes	1
72690489	Hospital inpatient/outpatient or clinic	1	1	1	2011	1	Positive histology	1	1	1	1	33	0	0	0	0	1	Active follow-up	One primary only	Yes	1
72688982	Hospital inpatient/outpatient or clinic	1	1	2	2011	8	Positive histology	3	2	1	1	72	0	0	0	0	1	Active follow-up	One primary only	Yes	1
72685353	Hospital inpatient/outpatient or clinic	1	1	1	2012	1	Positive histology	2	2	1	1	75	0	0	0	0	0	Active follow-up	One primary only	Yes	1
72685059	Hospital inpatient/outpatient or clinic	2	1	1	2011	7	Positive histology	5	1	1	3	65	0	0	0	0	0	Active follow-up	One primary only	Yes	1
72684198	Hospital inpatient/outpatient or clinic	2	1	2	2011	8	Positive histology	4	2	1	1	66	0	0	0	0	1	Active follow-up	One primary only	Yes	1
72683193	Hospital inpatient/outpatient or clinic	2	3	2	2011	1	Positive histology	3	2	1	2	81	0	0	0	0	1	Active follow-up	One primary only	Yes	1
72681128	Hospital inpatient/outpatient or clinic	3	1	2	2010	2	Positive histology	3	2	1	2	77	0	0	0	0	1	Active follow-up	One primary only	Yes	1
72681122	Hospital inpatient/outpatient or clinic	3	3	1	2010	8	Positive histology	5	1	1	1	65	0	0	0	0	1	Active follow-up	One primary only	Yes	1
72678167	Hospital inpatient/outpatient or clinic	3	1	1	2010	7	Positive histology	5	2	1	3	87	1	0	0	0	0	Active follow-up	One primary only	Yes	1
72677817	Hospital inpatient/outpatient or clinic	1	1	1	2011	1	Positive histology	2	1	1	1	46	0	0	0	0	1	Active follow-up	One primary only	Yes	1
72675956	Hospital inpatient/outpatient or clinic	2	1	1	2011	6	Positive histology	3	1	1	3	50	0	0	0	0	1	Active follow-up	One primary only	Yes	1
72675731	Hospital inpatient/outpatient or clinic	2	1	1	2010	8	Positive histology	3	1	2	3	54	0	0	0	0	0	Active follow-up	One primary only	Yes	1
72672690	Hospital inpatient/outpatient or clinic	1	1	1	2011	8	Positive histology	3	1	1	3	61	0	0	0	0	1	Active follow-up	One primary only	Yes	1
72669348	Hospital inpatient/outpatient or clinic	1	1	1	2010	8	Positive histology	4	1	1	1	49	1	0	0	0	0	Active follow-up	One primary only	Yes	1
72669338	Hospital inpatient/outpatient or clinic	1	1	2	2011	8	Positive histology	3	1	1	1	59	0	0	0	0	1	Active follow-up	One primary only	Yes	1
72668967	Hospital inpatient/outpatient or clinic	1	1	2	2010	8	Positive histology	1	2	1	3	68	0	0	0	0	1	Active follow-up	One primary only	Yes	1
72667573	Hospital inpatient/outpatient or clinic	1	3	2	2011	1	Positive histology	1	2	1	1	74	0	0	0	0	1	Active follow-up	One primary only	Yes	1
72664446	Hospital inpatient/outpatient or clinic	1	1	2	2011	1	Positive histology	3	2	1	3	67	0	0	0	0	1	Active follow-up	One primary only	Yes	1
72663801	Hospital inpatient/outpatient or clinic	1	1	1	2011	3	Positive histology	3	1	1	1	65	0	0	0	0	1	Active follow-up	One primary only	Yes	1
72663798	Hospital inpatient/outpatient or clinic	1	3	2	2011	8	Positive histology	2	1	1	1	61	0	0	0	0	1	Active follow-up	One primary only	Yes	1
72656414	Hospital inpatient/outpatient or clinic	1	1	1	2011	8	Positive histology	3	2	1	2	87	0	0	0	0	0	Active follow-up	One primary only	Yes	1
72653193	Hospital inpatient/outpatient or clinic	1	3	1	2011	1	Positive histology	2	2	1	1	67	0	0	0	0	1	Active follow-up	One primary only	Yes	1
72651076	Hospital inpatient/outpatient or clinic	1	2	1	2011	2	Positive histology	2	1	1	1	37	0	0	0	0	1	Active follow-up	One primary only	Yes	1
72649049	Hospital inpatient/outpatient or clinic	2	2	2	2011	1	Positive histology	2	2	1	2	71	0	0	0	0	1	Active follow-up	One primary only	Yes	1
72649047	Hospital inpatient/outpatient or clinic	1	3	1	2011	1	Positive histology	4	1	1	1	52	0	0	0	0	0	Active follow-up	One primary only	Yes	1
72647899	Hospital inpatient/outpatient or clinic	3	1	2	2011	2	Positive histology	1	1	1	1	47	0	0	0	0	1	Active follow-up	One primary only	Yes	1
72643133	Hospital inpatient/outpatient or clinic	2	1	2	2011	8	Positive histology	4	1	1	2	60	0	0	0	0	1	Active follow-up	One primary only	Yes	1
72640119	Hospital inpatient/outpatient or clinic	1	1	1	2010	1	Positive histology	2	2	1	2	71	0	0	0	0	1	Active follow-up	One primary only	Yes	1
72638657	Hospital inpatient/outpatient or clinic	1	1	1	2011	3	Positive histology	3	1	1	1	50	0	0	0	0	1	Active follow-up	One primary only	Yes	1
72638656	Hospital inpatient/outpatient or clinic	1	2	2	2011	8	Positive histology	2	1	1	2	62	0	0	0	0	1	Active follow-up	One primary only	Yes	1
72635308	Hospital inpatient/outpatient or clinic	1	1	2	2010	8	Positive histology	3	2	1	2	68	0	0	0	0	1	Active follow-up	One primary only	Yes	1
72632919	Hospital inpatient/outpatient or clinic	1	2	2	2011	1	Positive histology	5	2	1	3	77	0	0	0	0	0	Active follow-up	One primary only	Yes	1
72632909	Hospital inpatient/outpatient or clinic	3	1	1	2010	8	Positive histology	3	2	1	3	76	0	0	0	0	1	Active follow-up	One primary only	Yes	1
72632845	Hospital inpatient/outpatient or clinic	2	2	2	2011	8	Positive histology	1	1	1	1	55	0	0	0	0	0	Active follow-up	One primary only	Yes	1
72631836	Hospital inpatient/outpatient or clinic	1	1	1	2011	8	Positive histology	4	1	1	1	57	0	0	0	0	1	Active follow-up	One primary only	Yes	1
72629128	Hospital inpatient/outpatient or clinic	1	1	1	2011	8	Positive histology	3	2	1	1	68	0	0	0	0	1	Active follow-up	One primary only	Yes	1
72628543	Hospital inpatient/outpatient or clinic	1	1	2	2011	1	Positive histology	1	2	1	2	69	0	0	0	0	1	Active follow-up	One primary only	Yes	1
72623192	Hospital inpatient/outpatient or clinic	1	1	2	2011	4	Positive histology	2	1	1	1	62	0	0	0	0	1	Active follow-up	One primary only	Yes	1
72622244	Hospital inpatient/outpatient or clinic	2	1	2	2010	2	Positive histology	2	1	1	1	54	0	0	0	0	1	Active follow-up	One primary only	Yes	1
72622238	Hospital inpatient/outpatient or clinic	1	1	1	2010	1	Positive histology	2	2	1	1	71	0	0	0	0	0	Active follow-up	One primary only	Yes	1
72621713	Hospital inpatient/outpatient or clinic	1	1	2	2010	1	Positive histology	3	1	1	3	63	1	0	0	0	1	Active follow-up	One primary only	Yes	1
72237285	Hospital inpatient/outpatient or clinic	1	1	1	2011	8	Positive histology	4	1	1	2	51	0	0	0	0	1	Active follow-up	One primary only	Yes	1
72234844	Hospital inpatient/outpatient or clinic	1	2	1	2010	1	Positive histology	2	1	1	1	45	0	0	0	0	1	Active follow-up	One primary only	Yes	1
72233917	Hospital inpatient/outpatient or clinic	1	1	1	2011	3	Positive histology	3	1	1	2	49	0	0	0	0	1	Active follow-up	One primary only	Yes	1
72233914	Hospital inpatient/outpatient or clinic	3	1	2	2011	2	Positive histology	2	1	1	1	64	0	0	0	0	1	Active follow-up	One primary only	Yes	1
72233737	Hospital inpatient/outpatient or clinic	2	1	2	2011	7	Positive histology	2	2	1	1	69	0	0	0	0	1	Active follow-up	One primary only	Yes	1
72231892	Hospital inpatient/outpatient or clinic	2	1	2	2010	7	Positive histology	2	1	1	3	56	0	0	0	0	1	Active follow-up	One primary only	Yes	1
72228044	Hospital inpatient/outpatient or clinic	3	1	1	2010	8	Positive histology	2	1	1	1	56	0	0	0	0	1	Active follow-up	One primary only	Yes	1
72227024	Hospital inpatient/outpatient or clinic	3	1	1	2010	2	Positive histology	2	1	1	1	55	0	0	0	0	0	Active follow-up	One primary only	Yes	1
72227017	Hospital inpatient/outpatient or clinic	3	1	2	2010	1	Positive histology	3	1	1	1	31	0	0	0	0	1	Active follow-up	One primary only	Yes	1
72226432	Hospital inpatient/outpatient or clinic	3	2	1	2010	8	Positive histology	3	2	1	2	74	0	0	0	0	0	Active follow-up	One primary only	Yes	1
72225167	Hospital inpatient/outpatient or clinic	3	1	1	2010	1	Positive histology	2	1	1	1	50	0	0	0	0	0	Active follow-up	One primary only	Yes	1
72222010	Hospital inpatient/outpatient or clinic	1	1	1	2010	1	Positive histology	3	2	1	1	71	0	0	0	0	1	Active follow-up	One primary only	Yes	1
72222007	Hospital inpatient/outpatient or clinic	2	1	2	2010	1	Positive histology	4	1	1	1	63	0	0	0	0	1	Active follow-up	One primary only	Yes	1
72219873	Hospital inpatient/outpatient or clinic	1	1	1	2010	1	Positive histology	4	1	1	1	52	0	0	0	0	1	Active follow-up	One primary only	Yes	1
72219741	Hospital inpatient/outpatient or clinic	2	1	2	2010	8	Positive histology	3	2	1	2	80	0	0	0	0	0	Active follow-up	One primary only	Yes	1
72219290	Hospital inpatient/outpatient or clinic	2	2	2	2010	8	Positive histology	1	1	1	1	47	0	0	0	0	1	Active follow-up	One primary only	Yes	1
72219289	Hospital inpatient/outpatient or clinic	2	1	2	2010	8	Positive histology	1	1	1	1	47	0	0	0	0	1	Active follow-up	One primary only	Yes	1
72213991	Hospital inpatient/outpatient or clinic	2	2	2	2010	7	Positive histology	4	2	1	3	66	0	0	0	0	0	Active follow-up	One primary only	Yes	1
72212748	Hospital inpatient/outpatient or clinic	1	1	2	2010	1	Positive histology	3	1	1	1	45	0	0	0	0	1	Active follow-up	One primary only	Yes	1
72212407	Hospital inpatient/outpatient or clinic	1	3	1	2010	8	Positive histology	4	2	1	1	68	0	0	0	0	1	Active follow-up	One primary only	Yes	1
72212406	Hospital inpatient/outpatient or clinic	2	2	2	2010	8	Positive histology	5	2	3	3	73	1	0	0	0	0	Active follow-up	One primary only	Yes	1
72211886	Hospital inpatient/outpatient or clinic	1	1	2	2010	1	Positive histology	4	2	1	1	66	1	0	1	0	0	Active follow-up	One primary only	Yes	1
72211124	Hospital inpatient/outpatient or clinic	2	1	2	2010	1	Positive histology	3	2	1	1	84	0	0	0	0	1	Active follow-up	One primary only	Yes	1
72210661	Hospital inpatient/outpatient or clinic	2	2	2	2010	7	Positive histology	3	1	1	3	44	0	0	0	0	1	Active follow-up	One primary only	Yes	1
72205626	Hospital inpatient/outpatient or clinic	2	2	2	2010	8	Positive histology	3	2	3	1	76	0	0	0	0	1	Active follow-up	One primary only	Yes	1
72205029	Hospital inpatient/outpatient or clinic	1	1	2	2010	8	Positive histology	2	1	1	1	55	0	0	0	0	1	Active follow-up	One primary only	Yes	1
72204598	Hospital inpatient/outpatient or clinic	1	1	2	2010	1	Positive histology	1	2	1	3	69	0	0	0	0	1	Active follow-up	One primary only	Yes	1
72203630	Hospital inpatient/outpatient or clinic	1	1	1	2010	8	Positive histology	2	1	1	1	53	0	0	0	0	1	Active follow-up	One primary only	Yes	1
72203625	Hospital inpatient/outpatient or clinic	1	1	1	2010	1	Positive histology	4	1	1	1	64	0	0	0	0	1	Active follow-up	One primary only	Yes	1
72195692	Hospital inpatient/outpatient or clinic	1	3	1	2010	1	Positive histology	4	1	1	1	48	0	0	0	0	1	Active follow-up	One primary only	Yes	1
72191243	Hospital inpatient/outpatient or clinic	2	1	2	2010	1	Positive histology	2	2	1	3	87	0	0	0	0	0	Active follow-up	One primary only	Yes	1
72188712	Hospital inpatient/outpatient or clinic	1	2	2	2010	8	Positive histology	5	2	3	3	84	0	0	0	0	1	Active follow-up	One primary only	Yes	1
72188369	Hospital inpatient/outpatient or clinic	1	1	1	2010	1	Positive histology	1	1	1	3	61	0	0	0	0	1	Active follow-up	One primary only	Yes	1
72182990	Hospital inpatient/outpatient or clinic	2	1	1	2010	7	Positive histology	2	2	1	3	69	1	0	0	0	0	Active follow-up	One primary only	Yes	1
72181900	Hospital inpatient/outpatient or clinic	1	1	2	2010	1	Positive histology	3	2	1	1	69	0	0	0	0	1	Active follow-up	One primary only	Yes	1
72181889	Hospital inpatient/outpatient or clinic	1	2	2	2010	1	Positive histology	1	2	1	1	73	0	0	0	0	1	Active follow-up	One primary only	Yes	1
72180946	Hospital inpatient/outpatient or clinic	1	1	2	2010	1	Positive histology	3	1	1	3	65	0	0	0	0	1	Active follow-up	One primary only	Yes	1
72180933	Hospital inpatient/outpatient or clinic	1	1	1	2010	1	Positive histology	3	2	1	1	84	0	0	0	0	1	Active follow-up	One primary only	Yes	1
72176397	Hospital inpatient/outpatient or clinic	1	1	1	2010	8	Positive histology	4	1	1	2	62	0	0	0	0	1	Active follow-up	One primary only	Yes	1
72175361	Hospital inpatient/outpatient or clinic	1	1	2	2010	1	Positive histology	3	1	1	1	52	0	0	0	0	1	Active follow-up	One primary only	Yes	1
72170199	Hospital inpatient/outpatient or clinic	2	1	2	2010	2	Positive histology	1	2	1	2	70	0	0	0	0	0	Active follow-up	One primary only	Yes	1
72170017	Hospital inpatient/outpatient or clinic	2	2	2	2010	1	Positive histology	4	1	2	3	61	0	0	0	0	0	Active follow-up	One primary only	Yes	1
72169432	Hospital inpatient/outpatient or clinic	1	1	1	2010	8	Positive histology	3	1	1	1	43	0	0	0	0	1	Active follow-up	One primary only	Yes	1
72169424	Hospital inpatient/outpatient or clinic	1	1	2	2010	8	Positive histology	2	1	1	1	55	1	0	0	0	0	Active follow-up	One primary only	Yes	1
63439273	Hospital inpatient/outpatient or clinic	1	1	2	2016	8	Positive histology	4	1	1	2	49	0	0	0	0	1	Active follow-up	One primary only	Yes	1
63413411	Hospital inpatient/outpatient or clinic	2	2	1	2016	2	Positive histology	2	1	1	1	52	0	0	0	0	1	Active follow-up	One primary only	Yes	1
63412914	Hospital inpatient/outpatient or clinic	2	2	1	2016	3	Positive histology	3	2	1	1	74	0	0	0	0	1	Active follow-up	One primary only	Yes	1
63409137	Hospital inpatient/outpatient or clinic	1	2	2	2016	1	Positive histology	3	1	1	1	58	0	0	0	0	1	Active follow-up	One primary only	Yes	1
63397941	Hospital inpatient/outpatient or clinic	2	2	1	2015	7	Positive histology	4	2	1	3	74	1	0	0	0	1	Active follow-up	One primary only	Yes	1
63397451	Hospital inpatient/outpatient or clinic	2	2	2	2016	1	Positive histology	2	2	1	2	74	0	0	0	0	1	Active follow-up	One primary only	Yes	1
63394709	Hospital inpatient/outpatient or clinic	1	1	2	2016	7	Positive histology	4	2	1	3	80	0	0	0	0	0	Active follow-up	One primary only	Yes	1
63394174	Hospital inpatient/outpatient or clinic	1	2	1	2016	1	Positive histology	1	1	1	1	62	0	0	0	0	1	Active follow-up	One primary only	Yes	1
63391697	Hospital inpatient/outpatient or clinic	1	1	2	2016	1	Positive histology	3	2	1	1	69	0	0	0	0	1	Active follow-up	One primary only	Yes	1
63390816	Hospital inpatient/outpatient or clinic	1	1	1	2016	1	Positive histology	3	1	1	1	39	0	0	0	0	1	Active follow-up	One primary only	Yes	1
63390811	Hospital inpatient/outpatient or clinic	1	2	1	2016	8	Positive histology	4	2	1	3	74	0	0	0	0	1	Active follow-up	One primary only	Yes	1
63389102	Hospital inpatient/outpatient or clinic	2	1	1	2016	1	Positive histology	3	2	1	2	80	0	0	0	0	1	Active follow-up	One primary only	Yes	1
63388210	Hospital inpatient/outpatient or clinic	1	2	1	2016	5	Positive histology	3	1	1	3	62	0	0	0	0	1	Active follow-up	One primary only	Yes	1
63388053	Nursing/convalescent home/hospice	2	2	1	2015	1	Positive histology	3	2	1	1	72	0	0	0	0	1	Active follow-up	One primary only	Yes	1
63387654	Hospital inpatient/outpatient or clinic	2	2	2	2015	8	Positive histology	4	1	1	2	49	0	0	0	0	1	Active follow-up	One primary only	Yes	1
63385026	Hospital inpatient/outpatient or clinic	1	1	1	2014	8	Positive histology	4	1	1	1	42	1	0	0	0	1	Active follow-up	One primary only	Yes	1
63384316	Hospital inpatient/outpatient or clinic	1	1	2	2016	1	Positive histology	5	2	1	1	74	1	0	0	0	1	Active follow-up	One primary only	Yes	1
63384024	Hospital inpatient/outpatient or clinic	1	2	2	2015	7	Positive histology	2	2	1	2	74	0	0	0	0	1	Active follow-up	One primary only	Yes	1
63383306	Hospital inpatient/outpatient or clinic	1	1	2	2016	1	Positive histology	2	1	1	1	58	0	0	0	0	1	Active follow-up	One primary only	Yes	1
63383141	Hospital inpatient/outpatient or clinic	1	1	1	2016	1	Positive histology	4	2	1	1	74	0	0	0	0	1	Active follow-up	One primary only	Yes	1
63380839	Hospital inpatient/outpatient or clinic	2	2	2	2016	8	Positive histology	2	2	1	3	78	0	0	0	0	1	Active follow-up	One primary only	Yes	1
63378600	Hospital inpatient/outpatient or clinic	2	2	2	2016	1	Positive histology	4	2	1	1	66	0	0	0	0	1	Active follow-up	One primary only	Yes	1
63378037	Hospital inpatient/outpatient or clinic	2	1	2	2016	8	Positive histology	1	1	1	1	61	0	0	0	0	1	Active follow-up	One primary only	Yes	1
63375373	Hospital inpatient/outpatient or clinic	2	2	2	2015	8	Positive histology	1	1	1	1	56	0	0	0	0	1	Active follow-up	One primary only	Yes	1
63372865	Hospital inpatient/outpatient or clinic	2	1	1	2016	3	Positive histology	4	2	1	2	73	0	0	0	0	1	Active follow-up	One primary only	Yes	1
63372639	Hospital inpatient/outpatient or clinic	1	1	1	2016	7	Positive histology	3	1	1	2	60	0	0	0	0	1	Active follow-up	One primary only	Yes	1
63372196	Hospital inpatient/outpatient or clinic	1	2	1	2016	1	Positive histology	2	1	1	1	55	0	0	0	0	1	Active follow-up	One primary only	Yes	1
63368866	Hospital inpatient/outpatient or clinic	1	1	2	2016	8	Positive histology	3	2	1	2	77	0	0	0	0	1	Active follow-up	One primary only	Yes	1
63367750	Hospital inpatient/outpatient or clinic	3	2	2	2014	1	Positive histology	3	2	1	1	66	0	0	0	0	1	Active follow-up	One primary only	Yes	1
63367518	Hospital inpatient/outpatient or clinic	1	2	1	2016	7	Positive histology	4	2	1	3	77	0	0	0	0	1	Active follow-up	One primary only	Yes	1
63366972	Hospital inpatient/outpatient or clinic	1	1	1	2016	1	Positive histology	3	1	1	1	56	0	0	0	0	1	Active follow-up	One primary only	Yes	1
63366920	Hospital inpatient/outpatient or clinic	2	2	2	2016	1	Positive histology	1	1	1	1	59	0	0	0	0	1	Active follow-up	One primary only	Yes	1
63366912	Hospital inpatient/outpatient or clinic	1	1	2	2016	8	Positive histology	4	2	1	1	70	0	0	0	0	1	Active follow-up	One primary only	Yes	1
63366878	Hospital inpatient/outpatient or clinic	2	1	2	2016	7	Positive histology	1	1	1	1	47	0	0	0	0	1	Active follow-up	One primary only	Yes	1
63366047	Hospital inpatient/outpatient or clinic	1	1	2	2016	8	Positive histology	4	1	1	3	65	1	0	0	0	1	Active follow-up	One primary only	Yes	1
63362584	Hospital inpatient/outpatient or clinic	1	2	1	2016	3	Positive histology	3	1	1	1	59	0	0	0	0	1	Active follow-up	One primary only	Yes	1
63362119	Hospital inpatient/outpatient or clinic	1	2	2	2016	1	Positive histology	2	1	1	1	61	0	0	0	0	1	Active follow-up	One primary only	Yes	1
63359824	Hospital inpatient/outpatient or clinic	1	1	2	2016	1	Positive histology	3	1	1	2	59	1	0	0	0	1	Active follow-up	One primary only	Yes	1
63359521	Hospital inpatient/outpatient or clinic	1	1	1	2016	1	Positive histology	2	1	1	1	60	0	0	0	0	1	Active follow-up	One primary only	Yes	1
63359008	Hospital inpatient/outpatient or clinic	2	2	2	2016	7	Positive histology	5	1	1	3	52	0	0	0	0	1	Active follow-up	One primary only	Yes	1
63358811	Hospital inpatient/outpatient or clinic	1	2	2	2015	8	Positive histology	3	1	1	1	44	0	0	0	0	1	Active follow-up	One primary only	Yes	1
63353906	Hospital inpatient/outpatient or clinic	1	1	1	2015	7	Positive histology	3	1	1	3	62	0	0	0	0	0	Active follow-up	One primary only	Yes	1
63352532	Hospital inpatient/outpatient or clinic	2	2	1	2016	8	Positive histology	4	1	1	2	50	0	0	0	0	1	Active follow-up	One primary only	Yes	1
63351862	Hospital inpatient/outpatient or clinic	3	1	2	2015	1	Positive histology	5	1	1	3	45	0	0	0	0	1	Active follow-up	One primary only	Yes	1
63351444	Hospital inpatient/outpatient or clinic	2	2	2	2014	8	Positive histology	2	1	1	1	61	0	0	0	0	1	Active follow-up	One primary only	Yes	1
63351224	Hospital inpatient/outpatient or clinic	1	1	1	2015	1	Positive histology	2	1	1	1	46	0	0	0	0	1	Active follow-up	One primary only	Yes	1
63349750	Hospital inpatient/outpatient or clinic	2	2	2	2015	1	Positive histology	5	1	1	3	39	1	0	0	0	1	Active follow-up	One primary only	Yes	1
63347455	Hospital inpatient/outpatient or clinic	2	2	2	2015	1	Positive histology	2	1	1	1	64	0	0	0	0	1	Active follow-up	One primary only	Yes	1
63344277	Hospital inpatient/outpatient or clinic	1	1	1	2015	7	Positive histology	4	1	1	3	65	0	0	0	0	0	Active follow-up	One primary only	Yes	1
63344172	Hospital inpatient/outpatient or clinic	1	1	1	2015	1	Positive histology	1	1	1	1	46	0	0	0	0	1	Active follow-up	One primary only	Yes	1
63343923	Hospital inpatient/outpatient or clinic	1	1	1	2015	8	Positive histology	4	1	1	1	36	0	0	0	0	1	Active follow-up	One primary only	Yes	1
63343890	Hospital inpatient/outpatient or clinic	2	2	1	2010	8	Positive histology	1	1	1	1	51	0	0	0	0	1	Active follow-up	One primary only	Yes	1
63343017	Hospital inpatient/outpatient or clinic	1	1	1	2015	7	Positive histology	3	2	1	2	79	0	0	0	0	0	Active follow-up	One primary only	Yes	1
63342931	Hospital inpatient/outpatient or clinic	2	1	2	2015	2	Positive histology	3	1	1	1	60	0	0	0	0	1	Active follow-up	One primary only	Yes	1
63342716	Hospital inpatient/outpatient or clinic	2	1	2	2015	8	Positive histology	4	1	1	1	53	0	0	0	0	1	Active follow-up	One primary only	Yes	1
63342240	Hospital inpatient/outpatient or clinic	1	2	2	2015	8	Positive histology	4	1	1	2	56	0	0	0	0	1	Active follow-up	One primary only	Yes	1
63341413	Hospital inpatient/outpatient or clinic	2	1	2	2015	8	Positive histology	4	2	1	2	75	0	0	0	0	0	Active follow-up	One primary only	Yes	1
63338760	Hospital inpatient/outpatient or clinic	2	2	2	2015	8	Positive histology	1	2	1	1	75	0	0	0	0	1	Active follow-up	One primary only	Yes	1
63337706	Hospital inpatient/outpatient or clinic	1	1	1	2015	2	Positive histology	3	1	1	1	52	0	0	0	0	1	Active follow-up	One primary only	Yes	1
63337404	Hospital inpatient/outpatient or clinic	1	2	1	2015	1	Positive histology	1	2	1	1	71	0	0	0	0	1	Active follow-up	One primary only	Yes	1
63337128	Hospital inpatient/outpatient or clinic	3	3	2	2012	1	Positive histology	3	2	1	2	72	0	0	0	0	1	Active follow-up	One primary only	Yes	1
63336921	Hospital inpatient/outpatient or clinic	2	1	2	2015	2	Positive histology	4	2	1	3	72	0	0	0	0	1	Active follow-up	One primary only	Yes	1
63335306	Hospital inpatient/outpatient or clinic	1	1	1	2015	8	Positive histology	4	2	1	1	72	1	0	0	0	1	Active follow-up	One primary only	Yes	1
63335230	Hospital inpatient/outpatient or clinic	2	2	2	2015	1	Positive histology	2	2	1	2	70	0	0	0	0	1	Active follow-up	One primary only	Yes	1
63334568	Hospital inpatient/outpatient or clinic	1	1	2	2015	7	Positive histology	4	2	1	3	78	1	0	0	0	1	Active follow-up	One primary only	Yes	1
63333455	Hospital inpatient/outpatient or clinic	1	2	2	2012	8	Positive histology	5	1	2	3	43	1	0	0	0	0	Active follow-up	One primary only	Yes	1
63333451	Hospital inpatient/outpatient or clinic	1	1	1	2015	1	Positive histology	3	1	1	1	65	0	0	0	0	1	Active follow-up	One primary only	Yes	1
63332423	Hospital inpatient/outpatient or clinic	2	2	2	2015	1	Positive histology	3	2	1	1	71	0	0	0	0	1	Active follow-up	One primary only	Yes	1
63329173	Hospital inpatient/outpatient or clinic	2	1	1	2015	7	Positive histology	4	1	1	3	34	0	0	0	0	1	Active follow-up	One primary only	Yes	1
63324469	Hospital inpatient/outpatient or clinic	2	1	2	2015	1	Positive histology	2	1	1	1	41	0	0	0	0	1	Active follow-up	One primary only	Yes	1
63323780	Hospital inpatient/outpatient or clinic	2	3	2	2015	1	Positive histology	4	2	1	3	66	0	0	0	0	1	Active follow-up	One primary only	Yes	1
63320989	Hospital inpatient/outpatient or clinic	2	1	2	2014	1	Positive histology	2	1	1	2	21	0	0	0	0	1	Active follow-up	One primary only	Yes	1
63320413	Hospital inpatient/outpatient or clinic	1	2	1	2015	6	Positive histology	1	2	1	3	70	0	0	0	0	1	Active follow-up	One primary only	Yes	1
63319185	Hospital inpatient/outpatient or clinic	2	2	1	2015	8	Positive histology	4	1	1	1	57	0	0	0	0	1	Active follow-up	One primary only	Yes	1
63318349	Hospital inpatient/outpatient or clinic	1	2	1	2015	1	Positive histology	4	1	1	3	42	0	0	0	0	1	Active follow-up	One primary only	Yes	1
63315954	Hospital inpatient/outpatient or clinic	1	2	1	2015	1	Positive histology	4	1	1	3	49	1	0	0	0	1	Active follow-up	One primary only	Yes	1
63315584	Hospital inpatient/outpatient or clinic	1	2	2	2015	1	Positive histology	2	1	1	1	52	0	0	0	0	1	Active follow-up	One primary only	Yes	1
63314230	Hospital inpatient/outpatient or clinic	2	1	2	2015	8	Positive histology	3	2	1	1	74	0	0	0	0	1	Active follow-up	One primary only	Yes	1
63313268	Hospital inpatient/outpatient or clinic	2	2	2	2015	1	Positive histology	2	1	1	3	62	0	0	0	0	0	Active follow-up	One primary only	Yes	1
63312396	Hospital inpatient/outpatient or clinic	2	1	1	2015	7	Positive histology	4	1	2	1	56	1	0	0	0	1	Active follow-up	One primary only	Yes	1
63310536	Hospital inpatient/outpatient or clinic	1	2	1	2014	1	Positive histology	2	1	1	1	63	0	0	0	0	1	Active follow-up	One primary only	Yes	1
63310391	Hospital inpatient/outpatient or clinic	2	2	1	2015	1	Positive histology	3	2	1	2	76	0	0	0	0	1	Active follow-up	One primary only	Yes	1
63310201	Hospital inpatient/outpatient or clinic	2	2	2	2014	6	Positive histology	4	1	1	3	44	0	0	0	0	1	Active follow-up	One primary only	Yes	1
63308895	Hospital inpatient/outpatient or clinic	2	1	2	2014	7	Positive histology	3	1	1	3	52	0	0	0	0	1	Active follow-up	One primary only	Yes	1
63308287	Hospital inpatient/outpatient or clinic	1	2	1	2014	8	Positive histology	4	1	1	3	46	0	0	0	0	1	Active follow-up	One primary only	Yes	1
63307623	Hospital inpatient/outpatient or clinic	1	1	1	2015	4	Positive histology	4	1	1	1	53	0	0	0	0	1	Active follow-up	One primary only	Yes	1
63306095	Hospital inpatient/outpatient or clinic	1	1	1	2014	8	Positive histology	2	1	1	1	65	0	0	0	0	1	Active follow-up	One primary only	Yes	1
63306089	Hospital inpatient/outpatient or clinic	1	2	1	2014	4	Positive histology	2	1	1	1	46	0	0	0	0	1	Active follow-up	One primary only	Yes	1
63304321	Hospital inpatient/outpatient or clinic	1	1	2	2014	8	Positive histology	1	2	1	1	67	0	0	0	0	1	Active follow-up	One primary only	Yes	1
63301015	Hospital inpatient/outpatient or clinic	3	1	1	2014	8	Positive histology	3	2	1	1	67	0	0	0	0	1	Active follow-up	One primary only	Yes	1
63300784	Hospital inpatient/outpatient or clinic	2	1	1	2015	1	Positive histology	2	1	1	3	64	0	0	0	0	0	Active follow-up	One primary only	Yes	1
63298162	Physicians office/private medical practitioner (LMD)	2	2	2	2014	7	Positive histology	2	1	1	3	49	0	0	0	0	1	Active follow-up	One primary only	Yes	1
63296939	Hospital inpatient/outpatient or clinic	1	1	2	2014	1	Positive histology	4	1	1	1	55	0	0	0	0	1	Active follow-up	One primary only	Yes	1
63294548	Hospital inpatient/outpatient or clinic	2	2	2	2014	8	Positive histology	3	1	1	1	58	0	0	0	0	1	Active follow-up	One primary only	Yes	1
63293811	Hospital inpatient/outpatient or clinic	1	2	1	2014	1	Positive histology	3	1	1	1	64	0	0	0	0	1	Active follow-up	One primary only	Yes	1
63291875	Hospital inpatient/outpatient or clinic	2	1	1	2014	1	Positive histology	3	2	1	2	70	0	0	0	0	1	Active follow-up	One primary only	Yes	1
63291642	Hospital inpatient/outpatient or clinic	3	1	1	2014	8	Positive histology	4	1	3	1	65	0	0	0	0	1	Active follow-up	One primary only	Yes	1
63290938	Hospital inpatient/outpatient or clinic	1	1	2	2014	1	Positive histology	2	2	1	1	74	0	0	0	0	1	Active follow-up	One primary only	Yes	1
63281597	Hospital inpatient/outpatient or clinic	2	3	1	2014	8	Positive histology	5	1	1	3	55	1	0	0	0	1	Active follow-up	One primary only	Yes	1
63281460	Hospital inpatient/outpatient or clinic	1	2	1	2014	1	Positive histology	2	1	1	1	57	0	0	0	0	1	Active follow-up	One primary only	Yes	1
63280396	Hospital inpatient/outpatient or clinic	1	2	2	2013	1	Positive histology	2	2	1	1	81	0	0	0	0	1	Active follow-up	One primary only	Yes	1
63278066	Hospital inpatient/outpatient or clinic	1	1	1	2014	1	Positive histology	3	1	1	2	54	0	0	0	0	1	Active follow-up	One primary only	Yes	1
63275150	Hospital inpatient/outpatient or clinic	1	1	2	2014	8	Positive histology	2	1	1	1	63	0	0	0	0	1	Active follow-up	One primary only	Yes	1
63271418	Hospital inpatient/outpatient or clinic	2	1	2	2014	1	Positive histology	4	2	1	1	74	0	0	0	0	1	Active follow-up	One primary only	Yes	1
63270094	Hospital inpatient/outpatient or clinic	1	2	1	2013	8	Positive histology	3	2	1	1	68	0	0	0	0	1	Active follow-up	One primary only	Yes	1
63268605	Hospital inpatient/outpatient or clinic	2	2	2	2013	1	Positive histology	4	1	1	2	56	0	0	0	0	1	Active follow-up	One primary only	Yes	1
63268604	Hospital inpatient/outpatient or clinic	1	1	2	2013	8	Positive histology	5	2	3	3	76	0	0	0	0	1	Active follow-up	One primary only	Yes	1
63268373	Hospital inpatient/outpatient or clinic	2	2	1	2013	1	Positive histology	4	1	1	3	61	1	0	0	0	0	Active follow-up	One primary only	Yes	1
62800910	Hospital inpatient/outpatient or clinic	1	1	2	2013	7	Positive histology	5	1	1	3	61	0	0	0	0	1	Active follow-up	One primary only	Yes	1
62800582	Hospital inpatient/outpatient or clinic	1	1	2	2014	1	Positive histology	2	2	1	1	67	0	0	0	0	1	Active follow-up	One primary only	Yes	1
62800215	Hospital inpatient/outpatient or clinic	2	1	2	2014	1	Positive histology	2	2	1	1	71	0	0	0	0	1	Active follow-up	One primary only	Yes	1
62796843	Hospital inpatient/outpatient or clinic	2	1	1	2014	8	Positive histology	4	1	1	1	55	0	0	0	0	0	Active follow-up	One primary only	Yes	1
62794682	Other hospital outpatient unit or surgery center (2006+)	3	1	2	2014	8	Positive histology	5	1	2	3	64	0	0	0	0	1	Active follow-up	One primary only	Yes	1
62794069	Hospital inpatient/outpatient or clinic	2	1	1	2014	3	Positive histology	4	1	1	1	47	0	0	0	0	1	Active follow-up	One primary only	Yes	1
62788575	Hospital inpatient/outpatient or clinic	2	2	2	2013	1	Positive histology	3	1	1	3	64	0	0	0	0	0	Active follow-up	One primary only	Yes	1
62788427	Hospital inpatient/outpatient or clinic	1	1	1	2013	1	Positive histology	3	1	1	1	51	0	0	0	0	1	Active follow-up	One primary only	Yes	1
62785032	Hospital inpatient/outpatient or clinic	1	1	2	2013	2	Positive histology	3	2	1	1	70	0	0	0	0	1	Active follow-up	One primary only	Yes	1
62783702	Hospital inpatient/outpatient or clinic	1	2	1	2013	1	Positive histology	1	1	1	2	41	0	0	0	0	1	Active follow-up	One primary only	Yes	1
62779006	Hospital inpatient/outpatient or clinic	1	1	2	2013	1	Positive histology	3	2	1	3	68	1	0	0	0	1	Active follow-up	One primary only	Yes	1
62777099	Hospital inpatient/outpatient or clinic	1	1	1	2013	5	Positive histology	1	1	1	3	35	0	0	0	0	1	Active follow-up	One primary only	Yes	1
62775606	Hospital inpatient/outpatient or clinic	1	2	2	2013	8	Positive histology	4	2	1	3	68	0	0	0	0	1	Active follow-up	One primary only	Yes	1
62775597	Hospital inpatient/outpatient or clinic	2	2	2	2013	1	Positive histology	4	2	2	3	74	0	0	0	0	1	Active follow-up	One primary only	Yes	1
62774524	Hospital inpatient/outpatient or clinic	2	2	1	2013	7	Positive histology	4	1	1	3	59	1	0	0	0	0	Active follow-up	One primary only	Yes	1
62773694	Hospital inpatient/outpatient or clinic	3	1	1	2012	1	Positive histology	2	1	1	2	64	0	0	0	0	1	Active follow-up	One primary only	Yes	1
62766751	Hospital inpatient/outpatient or clinic	2	1	1	2013	1	Positive histology	2	2	1	1	74	0	0	0	0	1	Active follow-up	One primary only	Yes	1
62764017	Hospital inpatient/outpatient or clinic	2	1	2	2013	8	Positive histology	3	2	1	2	80	0	0	0	0	0	Active follow-up	One primary only	Yes	1
62755912	Hospital inpatient/outpatient or clinic	1	1	2	2013	1	Positive histology	3	1	1	1	44	0	0	0	0	1	Active follow-up	One primary only	Yes	1
62755577	Hospital inpatient/outpatient or clinic	2	1	1	2013	8	Positive histology	5	2	3	3	69	1	0	0	0	0	Active follow-up	One primary only	Yes	1
62755039	Hospital inpatient/outpatient or clinic	2	1	2	2012	7	Positive histology	5	1	1	3	50	0	0	0	0	1	Active follow-up	One primary only	Yes	1
62751083	Hospital inpatient/outpatient or clinic	3	1	2	2012	7	Positive histology	3	1	1	3	65	1	0	0	0	0	Active follow-up	One primary only	Yes	1
62746622	Hospital inpatient/outpatient or clinic	1	1	1	2012	1	Positive histology	3	2	1	3	73	0	0	0	0	1	Active follow-up	One primary only	Yes	1
62742617	Hospital inpatient/outpatient or clinic	1	1	1	2013	8	Positive histology	4	1	1	2	59	0	0	0	0	0	Active follow-up	One primary only	Yes	1
62742599	Hospital inpatient/outpatient or clinic	2	1	1	2012	3	Positive histology	4	1	1	2	51	0	0	0	0	1	Active follow-up	One primary only	Yes	1
62739473	Hospital inpatient/outpatient or clinic	2	3	2	2011	2	Positive histology	2	2	1	1	86	0	0	0	0	1	Active follow-up	One primary only	Yes	1
62738052	Hospital inpatient/outpatient or clinic	1	1	1	2011	8	Positive histology	4	2	1	2	76	0	0	0	0	0	Active follow-up	One primary only	Yes	1
62737665	Hospital inpatient/outpatient or clinic	1	1	1	2013	1	Positive histology	2	1	1	3	37	0	0	0	0	1	Active follow-up	One primary only	Yes	1
62736445	Hospital inpatient/outpatient or clinic	2	2	1	2012	8	Positive histology	4	1	1	2	45	0	0	0	0	1	Active follow-up	One primary only	Yes	1
62735058	Hospital inpatient/outpatient or clinic	1	2	1	2012	8	Positive histology	3	1	1	1	43	0	0	0	0	1	Active follow-up	One primary only	Yes	1
62732733	Hospital inpatient/outpatient or clinic	2	2	1	2013	1	Positive histology	2	1	1	1	63	0	0	0	0	1	Active follow-up	One primary only	Yes	1
62732460	Hospital inpatient/outpatient or clinic	2	1	2	2013	1	Positive histology	3	1	1	1	31	0	0	0	0	1	Active follow-up	One primary only	Yes	1
62731191	Hospital inpatient/outpatient or clinic	2	1	2	2010	5	Positive histology	2	1	1	3	64	0	0	0	0	0	Active follow-up	One primary only	Yes	1
62730564	Hospital inpatient/outpatient or clinic	2	1	1	2012	7	Positive histology	2	1	1	1	57	0	0	0	0	1	Active follow-up	One primary only	Yes	1
62728505	Hospital inpatient/outpatient or clinic	1	1	2	2012	1	Positive histology	3	2	1	1	68	0	0	0	0	1	Active follow-up	One primary only	Yes	1
62726275	Hospital inpatient/outpatient or clinic	1	3	1	2012	3	Positive histology	4	2	1	1	88	0	0	0	0	1	Active follow-up	One primary only	Yes	1
62723494	Hospital inpatient/outpatient or clinic	1	1	2	2012	1	Positive histology	4	1	1	2	64	0	0	0	0	1	Active follow-up	One primary only	Yes	1
62722761	Hospital inpatient/outpatient or clinic	1	1	2	2011	1	Positive histology	3	2	1	1	72	0	0	0	0	1	Active follow-up	One primary only	Yes	1
62722758	Hospital inpatient/outpatient or clinic	1	1	1	2011	8	Positive histology	4	2	1	1	79	0	0	0	0	1	Active follow-up	One primary only	Yes	1
62722402	Hospital inpatient/outpatient or clinic	2	1	1	2012	6	Positive histology	2	2	1	3	70	0	0	0	0	1	Active follow-up	One primary only	Yes	1
62722321	Hospital inpatient/outpatient or clinic	2	2	1	2011	8	Positive histology	4	1	1	1	64	1	0	0	0	1	Active follow-up	One primary only	Yes	1
62721341	Hospital inpatient/outpatient or clinic	1	2	1	2012	1	Positive histology	5	2	1	3	75	0	0	0	0	0	Active follow-up	One primary only	Yes	1
62721262	Hospital inpatient/outpatient or clinic	1	1	1	2012	6	Positive histology	5	2	1	3	82	1	0	0	0	0	Active follow-up	One primary only	Yes	1
62721095	Hospital inpatient/outpatient or clinic	1	2	1	2012	1	Positive histology	2	2	1	2	71	0	0	0	0	1	Active follow-up	One primary only	Yes	1
62715845	Hospital inpatient/outpatient or clinic	1	2	2	2012	8	Positive histology	1	1	1	1	55	0	0	0	0	1	Active follow-up	One primary only	Yes	1
62714675	Hospital inpatient/outpatient or clinic	2	1	1	2012	8	Positive histology	4	2	1	2	66	0	0	0	0	0	Active follow-up	One primary only	Yes	1
62713345	Hospital inpatient/outpatient or clinic	1	2	2	2012	5	Positive histology	4	1	1	3	62	0	0	0	0	1	Active follow-up	One primary only	Yes	1
62705983	Hospital inpatient/outpatient or clinic	1	1	2	2012	1	Positive histology	2	1	1	1	58	0	0	0	0	1	Active follow-up	One primary only	Yes	1
62702683	Hospital inpatient/outpatient or clinic	2	1	2	2012	7	Positive histology	1	1	1	1	64	0	0	0	0	0	Active follow-up	One primary only	Yes	1
62698593	Hospital inpatient/outpatient or clinic	1	2	1	2011	8	Positive histology	2	2	1	1	89	0	0	0	0	0	Active follow-up	One primary only	Yes	1
62697902	Hospital inpatient/outpatient or clinic	1	1	1	2011	7	Positive histology	1	1	1	1	56	0	0	0	0	1	Active follow-up	One primary only	Yes	1
62697108	Hospital inpatient/outpatient or clinic	2	2	2	2016	5	Positive histology	3	2	1	3	71	1	0	0	0	1	Active follow-up	One primary only	Yes	1
62696767	Hospital inpatient/outpatient or clinic	2	1	2	2011	7	Positive histology	1	1	1	1	55	0	0	0	0	1	Active follow-up	One primary only	Yes	1
62696628	Hospital inpatient/outpatient or clinic	1	1	2	2012	3	Positive histology	3	2	1	2	75	0	0	0	0	1	Active follow-up	One primary only	Yes	1
62693059	Hospital inpatient/outpatient or clinic	1	1	1	2011	8	Positive histology	4	1	1	3	63	0	0	0	0	1	Active follow-up	One primary only	Yes	1
62686366	Hospital inpatient/outpatient or clinic	1	2	1	2012	7	Positive histology	5	1	1	2	60	0	0	0	0	0	Active follow-up	One primary only	Yes	1
62684098	Hospital inpatient/outpatient or clinic	1	2	1	2011	8	Positive histology	4	2	1	1	69	0	0	0	0	0	Active follow-up	One primary only	Yes	1
62681328	Hospital inpatient/outpatient or clinic	2	1	2	2011	8	Positive histology	5	2	1	3	79	0	0	0	0	0	Active follow-up	One primary only	Yes	1
62681267	Hospital inpatient/outpatient or clinic	2	2	2	2011	2	Positive histology	2	1	1	1	62	0	0	0	0	1	Active follow-up	One primary only	Yes	1
62679877	Hospital inpatient/outpatient or clinic	1	2	1	2011	8	Positive histology	3	1	1	3	62	1	0	0	0	0	Active follow-up	One primary only	Yes	1
62678549	Hospital inpatient/outpatient or clinic	2	1	1	2011	1	Positive histology	2	2	1	3	86	0	0	0	0	0	Active follow-up	One primary only	Yes	1
62675428	Hospital inpatient/outpatient or clinic	2	2	1	2011	1	Positive histology	2	1	1	1	52	0	0	0	0	1	Active follow-up	One primary only	Yes	1
62672661	Hospital inpatient/outpatient or clinic	1	1	1	2010	8	Positive histology	3	2	1	3	69	0	0	0	0	0	Active follow-up	One primary only	Yes	1
62671647	Hospital inpatient/outpatient or clinic	1	1	2	2011	1	Positive histology	3	2	1	1	69	0	0	0	0	0	Active follow-up	One primary only	Yes	1
62670595	Hospital inpatient/outpatient or clinic	2	1	2	2011	1	Positive histology	4	2	1	2	77	0	0	0	0	0	Active follow-up	One primary only	Yes	1
62669098	Hospital inpatient/outpatient or clinic	1	1	1	2010	8	Positive histology	3	1	1	2	55	0	0	0	0	1	Active follow-up	One primary only	Yes	1
62668862	Hospital inpatient/outpatient or clinic	1	1	1	2010	1	Positive histology	4	2	1	2	74	0	0	0	0	1	Active follow-up	One primary only	Yes	1
62663408	Hospital inpatient/outpatient or clinic	2	1	1	2011	1	Positive histology	2	2	1	1	70	0	0	0	0	1	Active follow-up	One primary only	Yes	1
62663072	Hospital inpatient/outpatient or clinic	2	2	1	2011	7	Positive histology	5	2	1	3	91	1	0	0	0	0	Active follow-up	One primary only	Yes	1
62662854	Hospital inpatient/outpatient or clinic	1	1	2	2011	1	Positive histology	5	1	1	3	49	0	0	0	0	1	Active follow-up	One primary only	Yes	1
62660138	Hospital inpatient/outpatient or clinic	2	1	2	2010	1	Positive histology	4	2	1	1	77	0	0	0	0	0	Active follow-up	One primary only	Yes	1
62659485	Hospital inpatient/outpatient or clinic	2	2	2	2011	6	Positive histology	3	2	1	3	76	0	0	0	0	0	Active follow-up	One primary only	Yes	1
62658398	Hospital inpatient/outpatient or clinic	1	1	2	2010	8	Positive histology	5	2	1	1	73	0	0	0	0	1	Active follow-up	One primary only	Yes	1
62657702	Hospital inpatient/outpatient or clinic	2	2	2	2011	1	Positive histology	5	1	1	2	50	0	0	0	0	0	Active follow-up	One primary only	Yes	1
62657023	Hospital inpatient/outpatient or clinic	1	1	2	2011	7	Positive histology	4	1	1	3	47	0	0	0	0	0	Active follow-up	One primary only	Yes	1
62656867	Hospital inpatient/outpatient or clinic	1	1	1	2011	1	Positive histology	3	2	1	1	73	0	0	0	0	1	Active follow-up	One primary only	Yes	1
62655597	Hospital inpatient/outpatient or clinic	1	1	1	2010	1	Positive histology	2	1	1	1	61	0	0	0	0	1	Active follow-up	One primary only	Yes	1
62655436	Hospital inpatient/outpatient or clinic	1	1	1	2010	1	Positive histology	1	1	1	1	56	0	0	0	0	1	Active follow-up	One primary only	Yes	1
62651280	Hospital inpatient/outpatient or clinic	2	2	2	2010	5	Positive histology	1	1	1	3	62	0	0	0	0	1	Active follow-up	One primary only	Yes	1
62651240	Hospital inpatient/outpatient or clinic	1	1	1	2010	1	Positive histology	1	1	1	1	57	0	0	0	0	1	Active follow-up	One primary only	Yes	1
62650106	Hospital inpatient/outpatient or clinic	2	2	1	2010	7	Positive histology	4	1	1	3	45	0	0	0	0	1	Active follow-up	One primary only	Yes	1
62650010	Hospital inpatient/outpatient or clinic	2	1	2	2010	1	Positive histology	4	1	1	1	63	0	0	0	0	1	Active follow-up	One primary only	Yes	1
62646003	Hospital inpatient/outpatient or clinic	2	1	1	2010	7	Positive histology	3	1	1	3	54	1	0	0	0	1	Active follow-up	One primary only	Yes	1
62644627	Hospital inpatient/outpatient or clinic	2	2	1	2010	1	Positive histology	4	1	1	1	58	0	0	0	0	0	Active follow-up	One primary only	Yes	1
62643372	Hospital inpatient/outpatient or clinic	2	2	1	2010	1	Positive histology	2	1	1	2	43	0	0	0	0	1	Active follow-up	One primary only	Yes	1
62642517	Hospital inpatient/outpatient or clinic	2	1	2	2010	1	Positive histology	3	1	1	3	60	0	0	0	0	1	Active follow-up	One primary only	Yes	1
62638383	Hospital inpatient/outpatient or clinic	1	1	1	2010	3	Positive histology	2	1	1	1	43	0	0	0	0	1	Active follow-up	One primary only	Yes	1
62638253	Hospital inpatient/outpatient or clinic	1	2	2	2010	1	Positive histology	3	1	1	1	60	0	0	0	0	1	Active follow-up	One primary only	Yes	1
62638183	Hospital inpatient/outpatient or clinic	2	2	2	2010	1	Positive histology	1	2	1	3	74	0	0	0	0	0	Active follow-up	One primary only	Yes	1
62637993	Hospital inpatient/outpatient or clinic	2	1	1	2010	8	Positive histology	3	1	1	1	21	0	0	0	0	1	Active follow-up	One primary only	Yes	1
62636736	Hospital inpatient/outpatient or clinic	2	1	2	2010	8	Positive histology	2	2	1	2	80	0	0	0	0	0	Active follow-up	One primary only	Yes	1
62635386	Hospital inpatient/outpatient or clinic	1	1	1	2010	6	Positive histology	1	2	1	3	69	0	0	0	0	1	Active follow-up	One primary only	Yes	1
62635376	Hospital inpatient/outpatient or clinic	1	1	1	2010	8	Positive histology	3	2	1	1	71	0	0	0	0	1	Active follow-up	One primary only	Yes	1
62634695	Hospital inpatient/outpatient or clinic	1	3	1	2010	1	Positive histology	1	2	1	3	69	0	0	0	0	1	Active follow-up	One primary only	Yes	1
62158507	Hospital inpatient/outpatient or clinic	2	2	2	2010	8	Positive histology	1	2	1	1	74	0	0	0	0	1	Active follow-up	One primary only	Yes	1
62158078	Hospital inpatient/outpatient or clinic	1	2	1	2010	1	Positive histology	2	2	1	2	74	0	0	0	0	0	Active follow-up	One primary only	Yes	1
62157441	Hospital inpatient/outpatient or clinic	2	1	2	2010	1	Positive histology	4	2	1	3	70	0	0	0	0	1	Active follow-up	One primary only	Yes	1
62156361	Hospital inpatient/outpatient or clinic	1	1	2	2010	1	Positive histology	5	1	1	3	60	0	0	0	0	1	Active follow-up	One primary only	Yes	1
62152829	Hospital inpatient/outpatient or clinic	1	1	1	2010	1	Positive histology	4	2	1	3	67	0	0	0	0	1	Active follow-up	One primary only	Yes	1
62149321	Hospital inpatient/outpatient or clinic	1	3	2	2010	1	Positive histology	1	1	1	1	53	0	0	0	0	1	Active follow-up	One primary only	Yes	1
62147665	Hospital inpatient/outpatient or clinic	2	2	2	2010	8	Positive histology	4	1	1	2	54	0	0	0	0	0	Active follow-up	One primary only	Yes	1
59805388	Hospital inpatient/outpatient or clinic	1	1	1	2011	6	Positive histology	5	1	1	3	57	0	1	0	0	1	Active follow-up	One primary only	Yes	1
59799951	Hospital inpatient/outpatient or clinic	1	1	1	2016	8	Positive histology	3	2	1	1	74	0	0	0	0	1	Active follow-up	One primary only	Yes	1
59790587	Hospital inpatient/outpatient or clinic	1	1	2	2016	1	Positive histology	1	2	1	1	81	0	0	0	0	1	Active follow-up	One primary only	Yes	1
59790412	Hospital inpatient/outpatient or clinic	1	1	1	2016	1	Positive histology	1	2	1	1	71	0	0	0	0	1	Active follow-up	One primary only	Yes	1
59787332	Laboratory only (hospital or private)	3	3	1	2016	8	Positive histology	5	2	1	3	68	0	0	0	0	1	Active follow-up	One primary only	Yes	1
59782869	Radiation treatment or medical oncology center (2006+)	1	1	1	2015	8	Positive histology	2	2	1	3	85	0	0	0	0	1	Active follow-up	One primary only	Yes	1
59774799	Hospital inpatient/outpatient or clinic	1	1	1	2015	1	Positive histology	4	2	2	1	72	0	0	0	0	1	Active follow-up	One primary only	Yes	1
59770788	Hospital inpatient/outpatient or clinic	1	1	1	2016	2	Positive histology	5	1	1	1	45	0	0	0	0	1	Active follow-up	One primary only	Yes	1
59769996	Hospital inpatient/outpatient or clinic	1	1	1	2015	1	Positive histology	3	1	1	3	57	0	0	0	0	1	Active follow-up	One primary only	Yes	1
59762155	Hospital inpatient/outpatient or clinic	2	1	2	2016	8	Positive histology	3	1	1	1	38	0	0	0	0	1	Active follow-up	One primary only	Yes	1
59761896	Hospital inpatient/outpatient or clinic	2	1	1	2015	7	Positive histology	2	2	1	1	79	0	0	0	0	1	Active follow-up	One primary only	Yes	1
59759247	Hospital inpatient/outpatient or clinic	1	1	1	2016	1	Positive histology	3	1	1	1	44	0	0	0	0	1	Active follow-up	One primary only	Yes	1
59755620	Hospital inpatient/outpatient or clinic	1	1	1	2016	7	Positive histology	3	2	1	3	69	0	0	0	0	1	Active follow-up	One primary only	Yes	1
59755392	Hospital inpatient/outpatient or clinic	1	3	2	2016	7	Positive histology	3	1	1	2	54	0	0	0	0	1	Active follow-up	One primary only	Yes	1
59755386	Hospital inpatient/outpatient or clinic	1	1	1	2016	8	Positive histology	2	2	1	1	79	0	0	0	0	1	Active follow-up	One primary only	Yes	1
59755007	Hospital inpatient/outpatient or clinic	1	1	2	2016	1	Positive histology	3	1	1	1	61	0	0	0	0	1	Active follow-up	One primary only	Yes	1
59752299	Hospital inpatient/outpatient or clinic	1	1	2	2016	8	Positive histology	2	1	1	1	59	0	0	0	0	0	Active follow-up	One primary only	Yes	1
59752148	Hospital inpatient/outpatient or clinic	1	1	2	2016	8	Positive histology	3	2	1	2	79	0	0	0	0	0	Active follow-up	One primary only	Yes	1
59751560	Hospital inpatient/outpatient or clinic	1	1	1	2016	2	Positive histology	2	1	1	1	54	0	0	0	0	1	Active follow-up	One primary only	Yes	1
59751514	Hospital inpatient/outpatient or clinic	2	2	2	2016	1	Positive histology	3	1	1	1	42	0	0	0	0	1	Active follow-up	One primary only	Yes	1
59749678	Hospital inpatient/outpatient or clinic	1	1	2	2016	8	Positive histology	2	1	1	1	54	0	0	0	0	1	Active follow-up	One primary only	Yes	1
59747327	Hospital inpatient/outpatient or clinic	2	1	1	2016	1	Positive histology	3	1	1	1	63	0	0	0	0	1	Active follow-up	One primary only	Yes	1
59747138	Hospital inpatient/outpatient or clinic	1	1	1	2016	7	Positive histology	4	2	1	2	71	0	0	0	0	1	Active follow-up	One primary only	Yes	1
59744003	Hospital inpatient/outpatient or clinic	2	1	1	2015	6	Positive histology	1	2	1	3	67	0	0	0	0	1	Active follow-up	One primary only	Yes	1
59743440	Hospital inpatient/outpatient or clinic	2	1	2	2016	1	Positive histology	2	2	1	1	82	0	0	0	0	1	Active follow-up	One primary only	Yes	1
59743433	Hospital inpatient/outpatient or clinic	1	1	2	2016	5	Positive histology	3	1	1	3	37	0	0	0	0	1	Active follow-up	One primary only	Yes	1
59743314	Hospital inpatient/outpatient or clinic	1	1	2	2016	8	Positive histology	1	1	1	1	55	0	0	0	0	1	Active follow-up	One primary only	Yes	1
59741673	Hospital inpatient/outpatient or clinic	2	1	2	2016	8	Positive histology	3	1	1	1	45	0	0	0	0	1	Active follow-up	One primary only	Yes	1
59741519	Hospital inpatient/outpatient or clinic	2	1	1	2016	1	Positive histology	2	2	1	1	74	0	0	0	0	1	Active follow-up	One primary only	Yes	1
59738830	Hospital inpatient/outpatient or clinic	1	1	1	2016	8	Positive histology	3	2	1	1	70	0	0	0	0	1	Active follow-up	One primary only	Yes	1
59737378	Hospital inpatient/outpatient or clinic	1	1	1	2016	8	Positive histology	1	2	1	1	71	0	0	0	0	1	Active follow-up	One primary only	Yes	1
59733781	Hospital inpatient/outpatient or clinic	1	1	1	2016	6	Positive histology	3	2	1	3	67	0	0	0	0	1	Active follow-up	One primary only	Yes	1
59733098	Hospital inpatient/outpatient or clinic	2	2	2	2016	8	Positive histology	2	1	1	3	57	0	0	0	0	1	Active follow-up	One primary only	Yes	1
59731573	Hospital inpatient/outpatient or clinic	2	1	2	2016	3	Positive histology	3	1	1	2	45	0	0	0	0	1	Active follow-up	One primary only	Yes	1
59730718	Hospital inpatient/outpatient or clinic	2	1	2	2016	7	Positive histology	3	1	1	1	64	0	0	0	0	1	Active follow-up	One primary only	Yes	1
59729440	Hospital inpatient/outpatient or clinic	2	1	2	2016	1	Positive histology	1	1	1	1	60	0	0	0	0	1	Active follow-up	One primary only	Yes	1
59727116	Hospital inpatient/outpatient or clinic	2	1	2	2015	1	Positive histology	2	2	1	1	78	0	0	0	0	1	Active follow-up	One primary only	Yes	1
59726043	Hospital inpatient/outpatient or clinic	1	1	2	2016	3	Positive histology	3	1	1	2	58	0	0	0	0	1	Active follow-up	One primary only	Yes	1
59725966	Hospital inpatient/outpatient or clinic	1	1	1	2015	3	Positive histology	2	1	1	2	33	0	0	0	0	1	Active follow-up	One primary only	Yes	1
59725791	Hospital inpatient/outpatient or clinic	1	1	1	2016	7	Positive histology	2	2	1	1	66	0	0	0	0	1	Active follow-up	One primary only	Yes	1
59723946	Hospital inpatient/outpatient or clinic	2	1	2	2016	8	Positive histology	3	1	1	1	56	0	0	0	0	1	Active follow-up	One primary only	Yes	1
59723505	Hospital inpatient/outpatient or clinic	1	2	1	2016	1	Positive histology	1	1	1	1	50	0	0	0	0	1	Active follow-up	One primary only	Yes	1
59723504	Hospital inpatient/outpatient or clinic	2	1	2	2016	8	Positive histology	1	2	1	1	73	0	0	0	0	1	Active follow-up	One primary only	Yes	1
59720814	Hospital inpatient/outpatient or clinic	1	1	1	2016	3	Positive histology	3	1	1	1	52	0	0	0	0	1	Active follow-up	One primary only	Yes	1
59717405	Hospital inpatient/outpatient or clinic	1	1	1	2013	5	Positive histology	3	2	1	3	85	0	0	0	0	1	Active follow-up	One primary only	Yes	1
59714412	Hospital inpatient/outpatient or clinic	1	1	2	2016	1	Positive histology	2	1	1	1	56	0	0	0	0	1	Active follow-up	One primary only	Yes	1
59712301	Hospital inpatient/outpatient or clinic	1	1	1	2015	4	Positive histology	3	1	1	1	60	0	0	0	0	1	Active follow-up	One primary only	Yes	1
59711135	Hospital inpatient/outpatient or clinic	2	1	2	2016	1	Positive histology	2	2	1	1	75	0	0	0	0	1	Active follow-up	One primary only	Yes	1
59709707	Hospital inpatient/outpatient or clinic	1	2	1	2016	7	Positive histology	3	2	1	2	68	0	0	0	0	1	Active follow-up	One primary only	Yes	1
59709279	Hospital inpatient/outpatient or clinic	1	1	1	2014	8	Positive histology	2	1	1	1	59	0	0	0	0	1	Active follow-up	One primary only	Yes	1
59709206	Hospital inpatient/outpatient or clinic	2	1	1	2016	8	Positive histology	4	1	1	1	58	0	0	0	0	1	Active follow-up	One primary only	Yes	1
59708855	Hospital inpatient/outpatient or clinic	2	2	2	2016	1	Positive histology	3	2	1	1	87	0	0	0	0	1	Active follow-up	One primary only	Yes	1
59708468	Hospital inpatient/outpatient or clinic	2	2	1	2016	5	Positive histology	2	2	1	3	67	0	0	0	0	1	Active follow-up	One primary only	Yes	1
59708407	Hospital inpatient/outpatient or clinic	1	1	1	2016	1	Positive histology	3	2	1	1	76	0	0	0	0	1	Active follow-up	One primary only	Yes	1
59706671	Hospital inpatient/outpatient or clinic	1	2	1	2015	1	Positive histology	3	2	1	1	77	0	0	0	0	1	Active follow-up	One primary only	Yes	1
59705151	Hospital inpatient/outpatient or clinic	1	1	1	2016	1	Positive histology	4	2	1	3	73	1	0	0	0	0	Active follow-up	One primary only	Yes	1
59703924	Hospital inpatient/outpatient or clinic	1	1	1	2016	3	Positive histology	2	1	1	1	57	0	0	0	0	1	Active follow-up	One primary only	Yes	1
59702033	Hospital inpatient/outpatient or clinic	2	2	2	2015	1	Positive histology	1	2	1	2	67	0	0	0	0	1	Active follow-up	One primary only	Yes	1
59701134	Hospital inpatient/outpatient or clinic	2	1	2	2015	3	Positive histology	3	1	1	1	42	0	0	0	0	1	Active follow-up	One primary only	Yes	1
59700016	Radiation treatment or medical oncology center (2006+)	1	1	2	2015	6	Positive histology	3	1	1	3	54	0	0	0	0	1	Active follow-up	One primary only	Yes	1
59699577	Hospital inpatient/outpatient or clinic	2	1	2	2016	1	Positive histology	1	2	1	1	85	0	0	0	0	0	Active follow-up	One primary only	Yes	1
59699353	Hospital inpatient/outpatient or clinic	1	2	2	2016	1	Positive histology	2	1	1	1	65	0	0	0	0	1	Active follow-up	One primary only	Yes	1
59698664	Hospital inpatient/outpatient or clinic	2	1	2	2016	1	Positive histology	1	2	1	1	75	0	0	0	0	1	Active follow-up	One primary only	Yes	1
59698052	Hospital inpatient/outpatient or clinic	2	1	2	2014	8	Positive histology	3	1	1	1	38	0	0	0	0	1	Active follow-up	One primary only	Yes	1
59696911	Hospital inpatient/outpatient or clinic	2	1	2	2014	1	Positive histology	2	2	1	1	70	0	0	0	0	1	Active follow-up	One primary only	Yes	1
59696690	Hospital inpatient/outpatient or clinic	1	1	2	2015	3	Positive histology	3	1	1	3	57	0	0	0	0	1	Active follow-up	One primary only	Yes	1
59694165	Hospital inpatient/outpatient or clinic	1	1	1	2016	8	Positive histology	4	2	1	2	77	0	0	0	0	0	Active follow-up	One primary only	Yes	1
59692136	Radiation treatment or medical oncology center (2006+)	1	1	1	2015	1	Positive histology	2	2	1	1	67	0	0	0	0	1	Active follow-up	One primary only	Yes	1
59690178	Hospital inpatient/outpatient or clinic	1	1	2	2015	1	Positive histology	1	1	1	1	57	0	0	0	0	1	Active follow-up	One primary only	Yes	1
59685835	Hospital inpatient/outpatient or clinic	1	1	1	2015	8	Positive histology	2	1	1	1	44	0	0	0	0	1	Active follow-up	One primary only	Yes	1
59685416	Hospital inpatient/outpatient or clinic	2	1	1	2015	1	Positive histology	4	1	1	3	65	0	0	0	0	1	Active follow-up	One primary only	Yes	1
59683605	Hospital inpatient/outpatient or clinic	1	1	2	2015	1	Positive histology	2	2	1	1	72	0	0	0	0	1	Active follow-up	One primary only	Yes	1
59681604	Hospital inpatient/outpatient or clinic	1	1	2	2015	1	Positive histology	1	1	1	1	54	0	0	0	0	1	Active follow-up	One primary only	Yes	1
59679260	Hospital inpatient/outpatient or clinic	1	1	2	2014	6	Positive histology	3	1	1	3	60	0	0	0	0	1	Active follow-up	One primary only	Yes	1
59677098	Hospital inpatient/outpatient or clinic	1	1	1	2015	3	Positive histology	3	2	1	1	80	0	0	0	0	0	Active follow-up	One primary only	Yes	1
59676917	Hospital inpatient/outpatient or clinic	1	1	2	2014	8	Positive histology	3	2	1	1	71	0	0	0	0	1	Active follow-up	One primary only	Yes	1
59675882	Hospital inpatient/outpatient or clinic	2	1	2	2015	1	Positive histology	2	1	1	1	60	0	0	0	0	1	Active follow-up	One primary only	Yes	1
59675744	Hospital inpatient/outpatient or clinic	1	2	1	2015	1	Positive histology	1	1	1	2	60	0	0	0	0	1	Active follow-up	One primary only	Yes	1
59673423	Hospital inpatient/outpatient or clinic	1	2	2	2015	8	Positive histology	1	1	1	1	59	0	0	0	0	1	Active follow-up	One primary only	Yes	1
59673027	Hospital inpatient/outpatient or clinic	2	1	1	2015	1	Positive histology	3	2	1	1	74	0	0	0	0	1	Active follow-up	One primary only	Yes	1
59672700	Hospital inpatient/outpatient or clinic	2	1	2	2013	8	Positive histology	4	1	1	2	38	0	0	0	0	1	Active follow-up	One primary only	Yes	1
59672278	Hospital inpatient/outpatient or clinic	1	1	2	2015	1	Positive histology	1	1	1	1	63	0	0	0	0	1	Active follow-up	One primary only	Yes	1
59672275	Hospital inpatient/outpatient or clinic	1	1	1	2014	3	Positive histology	4	1	1	1	59	0	0	0	0	1	Active follow-up	One primary only	Yes	1
59672272	Hospital inpatient/outpatient or clinic	1	1	2	2015	8	Positive histology	2	1	1	1	56	0	0	0	0	1	Active follow-up	One primary only	Yes	1
59671910	Hospital inpatient/outpatient or clinic	1	1	2	2015	3	Positive histology	3	1	1	1	64	0	0	0	0	1	Active follow-up	One primary only	Yes	1
59669486	Hospital inpatient/outpatient or clinic	1	1	1	2015	1	Positive histology	2	2	1	1	76	0	0	0	0	1	Active follow-up	One primary only	Yes	1
59667562	Hospital inpatient/outpatient or clinic	2	1	2	2015	8	Positive histology	2	1	1	2	57	0	0	0	0	1	Active follow-up	One primary only	Yes	1
59666419	Hospital inpatient/outpatient or clinic	2	1	2	2015	1	Positive histology	1	1	1	3	61	1	0	0	0	0	Active follow-up	One primary only	Yes	1
59665247	Hospital inpatient/outpatient or clinic	2	1	2	2015	8	Positive histology	1	1	1	1	65	0	0	0	0	1	Active follow-up	One primary only	Yes	1
59665235	Hospital inpatient/outpatient or clinic	2	2	2	2015	1	Positive histology	2	1	1	2	46	0	0	0	0	1	Active follow-up	One primary only	Yes	1
59662622	Hospital inpatient/outpatient or clinic	1	1	1	2015	3	Positive histology	2	1	1	1	46	0	0	0	0	1	Active follow-up	One primary only	Yes	1
59662618	Hospital inpatient/outpatient or clinic	1	2	1	2015	7	Positive histology	2	2	1	1	71	0	0	0	0	1	Active follow-up	One primary only	Yes	1
59660887	Hospital inpatient/outpatient or clinic	1	1	2	2015	1	Positive histology	3	1	1	1	47	0	0	0	0	1	Active follow-up	One primary only	Yes	1
59659858	Hospital inpatient/outpatient or clinic	1	1	2	2015	1	Positive histology	2	1	1	1	58	0	0	0	0	1	Active follow-up	One primary only	Yes	1
59659650	Hospital inpatient/outpatient or clinic	1	2	1	2014	8	Positive histology	5	2	1	1	83	0	0	0	0	0	Active follow-up	One primary only	Yes	1
59364575	Hospital inpatient/outpatient or clinic	1	1	2	2014	4	Positive histology	4	1	2	2	58	1	0	0	0	0	Active follow-up	One primary only	Yes	1
59362391	Hospital inpatient/outpatient or clinic	1	1	1	2013	1	Positive histology	4	1	1	2	63	0	0	0	0	1	Active follow-up	One primary only	Yes	1
59362324	Hospital inpatient/outpatient or clinic	2	1	2	2014	1	Positive histology	2	2	1	1	84	0	0	0	0	1	Active follow-up	One primary only	Yes	1
59362163	Hospital inpatient/outpatient or clinic	2	1	1	2015	8	Positive histology	4	1	1	1	65	1	0	0	0	0	Active follow-up	One primary only	Yes	1
59362070	Hospital inpatient/outpatient or clinic	1	1	1	2014	8	Positive histology	4	2	1	3	73	0	0	0	0	1	Active follow-up	One primary only	Yes	1
59361045	Hospital inpatient/outpatient or clinic	1	1	1	2013	8	Positive histology	2	2	1	1	81	0	0	0	0	1	Active follow-up	One primary only	Yes	1
59360877	Hospital inpatient/outpatient or clinic	2	2	1	2014	1	Positive histology	3	1	2	1	61	0	0	0	0	1	Active follow-up	One primary only	Yes	1
59360474	Hospital inpatient/outpatient or clinic	1	2	2	2014	5	Positive histology	2	1	1	3	55	0	0	0	0	1	Active follow-up	One primary only	Yes	1
59359535	Hospital inpatient/outpatient or clinic	1	1	2	2014	8	Positive histology	1	1	1	1	53	0	0	0	0	1	Active follow-up	One primary only	Yes	1
59354235	Hospital inpatient/outpatient or clinic	2	1	2	2014	1	Positive histology	2	1	1	2	65	0	0	0	0	1	Active follow-up	One primary only	Yes	1
59353631	Hospital inpatient/outpatient or clinic	1	1	2	2014	5	Positive histology	5	2	1	3	80	0	0	0	0	1	Active follow-up	One primary only	Yes	1
59350568	Hospital inpatient/outpatient or clinic	2	1	2	2014	2	Positive histology	3	2	1	2	84	0	0	0	0	1	Active follow-up	One primary only	Yes	1
59349732	Hospital inpatient/outpatient or clinic	1	1	1	2014	1	Positive histology	5	2	1	3	88	0	0	0	0	1	Active follow-up	One primary only	Yes	1
59349675	Hospital inpatient/outpatient or clinic	1	1	1	2014	3	Positive histology	1	1	1	1	55	0	0	0	0	1	Active follow-up	One primary only	Yes	1
59348976	Hospital inpatient/outpatient or clinic	1	1	1	2014	2	Positive histology	3	2	1	1	77	0	0	0	0	0	Active follow-up	One primary only	Yes	1
59348775	Hospital inpatient/outpatient or clinic	2	1	2	2014	7	Positive histology	1	1	3	3	58	0	0	0	0	1	Active follow-up	One primary only	Yes	1
59345583	Hospital inpatient/outpatient or clinic	1	2	1	2014	1	Positive histology	4	2	1	2	74	0	0	0	0	1	Active follow-up	One primary only	Yes	1
59344933	Hospital inpatient/outpatient or clinic	1	1	1	2014	2	Positive histology	4	2	2	2	67	1	0	0	0	1	Active follow-up	One primary only	Yes	1
59343280	Hospital inpatient/outpatient or clinic	1	1	1	2014	3	Positive histology	3	1	1	2	62	0	0	0	0	1	Active follow-up	One primary only	Yes	1
59342060	Hospital inpatient/outpatient or clinic	1	1	2	2014	1	Positive histology	2	2	1	2	73	0	0	0	0	1	Active follow-up	One primary only	Yes	1
59341671	Hospital inpatient/outpatient or clinic	2	1	2	2014	7	Positive histology	2	2	1	1	88	0	0	0	0	1	Active follow-up	One primary only	Yes	1
59340355	Hospital inpatient/outpatient or clinic	1	1	2	2011	1	Positive histology	1	2	1	1	67	0	0	0	0	1	Active follow-up	One primary only	Yes	1
59339964	Hospital inpatient/outpatient or clinic	1	1	1	2011	6	Positive histology	2	1	1	3	55	0	0	0	0	1	Active follow-up	One primary only	Yes	1
59339938	Hospital inpatient/outpatient or clinic	1	1	1	2011	8	Positive histology	4	1	1	2	52	0	0	0	0	0	Active follow-up	One primary only	Yes	1
59338589	Hospital inpatient/outpatient or clinic	1	1	1	2014	3	Positive histology	5	1	1	3	48	0	0	0	0	0	Active follow-up	One primary only	Yes	1
59336345	Hospital inpatient/outpatient or clinic	1	1	1	2014	8	Positive histology	3	1	1	3	34	0	0	0	0	1	Active follow-up	One primary only	Yes	1
59335922	Hospital inpatient/outpatient or clinic	1	1	2	2014	1	Positive histology	2	1	1	1	62	0	0	0	0	1	Active follow-up	One primary only	Yes	1
59335469	Hospital inpatient/outpatient or clinic	1	1	1	2014	2	Positive histology	2	1	2	2	52	0	0	0	0	1	Active follow-up	One primary only	Yes	1
59334938	Hospital inpatient/outpatient or clinic	1	1	1	2014	8	Positive histology	4	2	1	2	75	0	0	0	0	1	Active follow-up	One primary only	Yes	1
59334459	Hospital inpatient/outpatient or clinic	2	2	2	2014	1	Positive histology	2	1	1	1	58	0	0	0	0	1	Active follow-up	One primary only	Yes	1
59334458	Hospital inpatient/outpatient or clinic	1	1	2	2014	1	Positive histology	1	2	1	2	74	0	0	0	0	1	Active follow-up	One primary only	Yes	1
59334349	Hospital inpatient/outpatient or clinic	1	1	2	2014	1	Positive histology	3	2	1	2	66	0	0	0	0	1	Active follow-up	One primary only	Yes	1
59333880	Hospital inpatient/outpatient or clinic	2	2	2	2014	7	Positive histology	3	1	1	1	58	0	0	0	0	1	Active follow-up	One primary only	Yes	1
59332591	Hospital inpatient/outpatient or clinic	1	1	2	2014	8	Positive histology	4	1	1	2	53	1	0	0	0	0	Active follow-up	One primary only	Yes	1
59331408	Hospital inpatient/outpatient or clinic	2	1	1	2014	8	Positive histology	1	1	1	1	53	0	0	0	0	1	Active follow-up	One primary only	Yes	1
59328538	Hospital inpatient/outpatient or clinic	1	1	1	2012	5	Positive histology	1	1	1	3	63	0	0	0	0	1	Active follow-up	One primary only	Yes	1
59328511	Hospital inpatient/outpatient or clinic	1	1	2	2012	1	Positive histology	1	2	1	1	70	0	0	0	0	1	Active follow-up	One primary only	Yes	1
59328191	Hospital inpatient/outpatient or clinic	2	1	1	2014	1	Positive histology	4	2	1	2	72	1	0	0	0	0	Active follow-up	One primary only	Yes	1
59328174	Hospital inpatient/outpatient or clinic	1	1	1	2014	7	Positive histology	2	2	1	1	71	0	0	0	0	1	Active follow-up	One primary only	Yes	1
59328164	Hospital inpatient/outpatient or clinic	1	1	1	2014	8	Positive histology	2	1	1	1	48	0	0	0	0	1	Active follow-up	One primary only	Yes	1
59326420	Hospital inpatient/outpatient or clinic	2	1	2	2014	1	Positive histology	2	1	1	1	60	0	0	0	0	1	Active follow-up	One primary only	Yes	1
59324930	Hospital inpatient/outpatient or clinic	1	1	2	2014	8	Positive histology	1	2	1	1	73	0	0	0	0	1	Active follow-up	One primary only	Yes	1
59323525	Hospital inpatient/outpatient or clinic	1	1	1	2014	1	Positive histology	2	2	1	2	69	0	0	0	0	1	Active follow-up	One primary only	Yes	1
59323509	Hospital inpatient/outpatient or clinic	1	1	2	2014	8	Positive histology	1	2	1	2	69	0	0	0	0	1	Active follow-up	One primary only	Yes	1
59323031	Hospital inpatient/outpatient or clinic	1	1	2	2014	1	Positive histology	1	1	1	1	49	0	0	0	0	1	Active follow-up	One primary only	Yes	1
59323010	Hospital inpatient/outpatient or clinic	2	2	1	2013	1	Positive histology	4	1	1	1	58	0	0	0	0	1	Active follow-up	One primary only	Yes	1
59322831	Hospital inpatient/outpatient or clinic	1	1	1	2014	7	Positive histology	3	2	1	2	66	0	0	0	0	1	Active follow-up	One primary only	Yes	1
59319257	Hospital inpatient/outpatient or clinic	1	1	1	2014	1	Positive histology	1	2	1	1	69	0	0	0	0	1	Active follow-up	One primary only	Yes	1
59318884	Hospital inpatient/outpatient or clinic	2	1	1	2013	7	Positive histology	2	2	1	3	77	0	0	0	0	1	Active follow-up	One primary only	Yes	1
59315821	Hospital inpatient/outpatient or clinic	1	2	2	2014	8	Positive histology	3	1	1	2	59	0	0	0	0	1	Active follow-up	One primary only	Yes	1
59315813	Hospital inpatient/outpatient or clinic	1	1	2	2014	7	Positive histology	3	1	1	1	62	0	0	0	0	1	Active follow-up	One primary only	Yes	1
59315602	Hospital inpatient/outpatient or clinic	3	1	1	2014	1	Positive histology	2	1	1	2	55	0	0	0	0	1	Active follow-up	One primary only	Yes	1
59314847	Hospital inpatient/outpatient or clinic	2	1	2	2013	1	Positive histology	4	1	1	1	36	0	0	0	0	1	Active follow-up	One primary only	Yes	1
59312227	Hospital inpatient/outpatient or clinic	1	1	1	2014	7	Positive histology	5	1	3	3	63	1	1	0	0	1	Active follow-up	One primary only	Yes	1
59309964	Hospital inpatient/outpatient or clinic	1	1	1	2012	1	Positive histology	2	1	1	1	41	0	0	0	0	1	Active follow-up	One primary only	Yes	1
59309380	Hospital inpatient/outpatient or clinic	2	2	2	2012	7	Positive histology	4	2	1	2	81	0	0	0	0	1	Active follow-up	One primary only	Yes	1
59307515	Hospital inpatient/outpatient or clinic	2	1	1	2014	1	Positive histology	2	1	1	1	59	0	0	0	0	1	Active follow-up	One primary only	Yes	1
59305964	Hospital inpatient/outpatient or clinic	1	1	2	2014	1	Positive histology	2	2	1	1	80	0	0	0	0	1	Active follow-up	One primary only	Yes	1
59301597	Hospital inpatient/outpatient or clinic	1	1	1	2012	7	Positive histology	5	2	1	3	71	1	0	0	0	0	Active follow-up	One primary only	Yes	1
59300235	Hospital inpatient/outpatient or clinic	1	1	1	2013	1	Positive histology	1	2	1	1	77	0	0	0	0	1	Active follow-up	One primary only	Yes	1
59299767	Hospital inpatient/outpatient or clinic	2	2	1	2013	7	Positive histology	1	1	1	1	58	1	0	0	0	0	Active follow-up	One primary only	Yes	1
59294375	Hospital inpatient/outpatient or clinic	1	2	2	2013	1	Positive histology	2	1	1	3	63	0	0	0	0	1	Active follow-up	One primary only	Yes	1
59294283	Hospital inpatient/outpatient or clinic	1	1	2	2013	1	Positive histology	3	2	1	1	72	0	0	0	0	0	Active follow-up	One primary only	Yes	1
59291067	Hospital inpatient/outpatient or clinic	2	2	1	2013	3	Positive histology	1	1	1	1	58	0	0	0	0	1	Active follow-up	One primary only	Yes	1
59289688	Hospital inpatient/outpatient or clinic	1	1	1	2013	8	Positive histology	4	1	1	1	58	0	0	0	0	1	Active follow-up	One primary only	Yes	1
59289556	Hospital inpatient/outpatient or clinic	2	1	2	2013	1	Positive histology	3	1	1	2	52	0	0	0	0	1	Active follow-up	One primary only	Yes	1
59289555	Hospital inpatient/outpatient or clinic	1	1	1	2013	1	Positive histology	3	1	1	1	52	0	0	0	0	1	Active follow-up	One primary only	Yes	1
59288751	Hospital inpatient/outpatient or clinic	2	1	2	2013	4	Positive histology	3	1	1	2	65	0	0	0	0	1	Active follow-up	One primary only	Yes	1
59287223	Hospital inpatient/outpatient or clinic	1	1	1	2012	8	Positive histology	4	1	1	1	50	0	0	0	0	1	Active follow-up	One primary only	Yes	1
59287216	Hospital inpatient/outpatient or clinic	1	1	1	2012	8	Positive histology	1	1	1	1	58	0	0	0	0	1	Active follow-up	One primary only	Yes	1
59287197	Hospital inpatient/outpatient or clinic	1	1	1	2012	8	Positive histology	4	1	1	1	64	0	0	0	0	1	Active follow-up	One primary only	Yes	1
59286517	Hospital inpatient/outpatient or clinic	1	1	2	2012	7	Positive histology	4	1	1	3	60	1	0	0	0	1	Active follow-up	One primary only	Yes	1
59279809	Hospital inpatient/outpatient or clinic	1	1	2	2013	1	Positive histology	3	2	1	2	71	0	0	0	0	1	Active follow-up	One primary only	Yes	1
59279203	Hospital inpatient/outpatient or clinic	2	1	2	2013	8	Positive histology	1	2	1	1	71	0	0	0	0	1	Active follow-up	One primary only	Yes	1
59277749	Hospital inpatient/outpatient or clinic	2	1	1	2013	4	Positive histology	2	1	1	2	52	0	0	0	0	1	Active follow-up	One primary only	Yes	1
59274943	Hospital inpatient/outpatient or clinic	1	2	2	2013	7	Positive histology	4	2	1	3	80	0	0	0	0	0	Active follow-up	One primary only	Yes	1
59274597	Hospital inpatient/outpatient or clinic	2	2	2	2013	8	Positive histology	3	1	1	2	45	0	0	0	0	0	Active follow-up	One primary only	Yes	1
59274551	Hospital inpatient/outpatient or clinic	1	1	2	2013	1	Positive histology	3	1	1	2	29	0	0	0	0	1	Active follow-up	One primary only	Yes	1
59273395	Hospital inpatient/outpatient or clinic	2	1	2	2013	1	Positive histology	2	2	1	2	74	0	0	0	0	1	Active follow-up	One primary only	Yes	1
59273086	Hospital inpatient/outpatient or clinic	1	1	2	2012	8	Positive histology	3	2	1	3	66	0	0	0	0	1	Active follow-up	One primary only	Yes	1
59271191	Hospital inpatient/outpatient or clinic	1	1	2	2013	8	Positive histology	5	1	1	3	41	0	0	0	0	0	Active follow-up	One primary only	Yes	1
59271087	Hospital inpatient/outpatient or clinic	1	2	2	2013	3	Positive histology	2	1	1	2	63	0	0	0	0	1	Active follow-up	One primary only	Yes	1
59268231	Hospital inpatient/outpatient or clinic	2	1	1	2012	8	Positive histology	4	1	1	3	59	0	0	0	0	1	Active follow-up	One primary only	Yes	1
59267642	Hospital inpatient/outpatient or clinic	2	2	2	2012	1	Positive histology	3	2	1	1	77	0	0	0	0	0	Active follow-up	One primary only	Yes	1
59266214	Hospital inpatient/outpatient or clinic	2	1	2	2013	1	Positive histology	2	1	1	1	35	0	0	0	0	1	Active follow-up	One primary only	Yes	1
59263846	Hospital inpatient/outpatient or clinic	1	1	1	2013	1	Positive histology	3	2	1	1	69	0	0	0	0	1	Active follow-up	One primary only	Yes	1
59263639	Hospital inpatient/outpatient or clinic	1	1	1	2012	1	Positive histology	3	2	1	1	74	0	0	0	0	1	Active follow-up	One primary only	Yes	1
59260421	Hospital inpatient/outpatient or clinic	1	1	1	2012	1	Positive histology	2	2	1	1	67	0	0	0	0	1	Active follow-up	One primary only	Yes	1
59260349	Hospital inpatient/outpatient or clinic	2	1	2	2012	8	Positive histology	4	1	1	1	43	0	0	0	0	1	Active follow-up	One primary only	Yes	1
59260272	Hospital inpatient/outpatient or clinic	1	2	1	2012	7	Positive histology	2	2	1	3	66	0	0	0	0	0	Active follow-up	One primary only	Yes	1
59258240	Hospital inpatient/outpatient or clinic	1	1	2	2013	1	Positive histology	1	1	1	1	61	0	0	0	0	1	Active follow-up	One primary only	Yes	1
59257386	Hospital inpatient/outpatient or clinic	1	1	2	2013	6	Positive histology	2	2	1	3	72	0	0	0	0	1	Active follow-up	One primary only	Yes	1
59256370	Hospital inpatient/outpatient or clinic	1	1	2	2013	1	Positive histology	2	1	1	3	63	0	0	0	0	1	Active follow-up	One primary only	Yes	1
59250821	Hospital inpatient/outpatient or clinic	2	1	1	2012	7	Positive histology	3	1	2	3	45	0	0	0	0	0	Active follow-up	One primary only	Yes	1
59248030	Hospital inpatient/outpatient or clinic	2	1	1	2012	4	Positive histology	2	1	1	1	48	0	0	0	0	1	Active follow-up	One primary only	Yes	1
59247783	Hospital inpatient/outpatient or clinic	2	1	2	2012	8	Positive histology	2	2	1	1	80	0	0	0	0	1	Active follow-up	One primary only	Yes	1
59247705	Hospital inpatient/outpatient or clinic	1	1	2	2012	8	Positive histology	2	1	3	1	51	0	0	0	0	1	Active follow-up	One primary only	Yes	1
59243542	Hospital inpatient/outpatient or clinic	2	1	2	2012	6	Positive histology	3	2	1	3	78	0	0	0	0	0	Active follow-up	One primary only	Yes	1
59241045	Hospital inpatient/outpatient or clinic	2	1	2	2012	8	Positive histology	4	1	1	3	57	1	0	0	0	1	Active follow-up	One primary only	Yes	1
59239557	Hospital inpatient/outpatient or clinic	3	1	1	2012	4	Positive histology	2	1	1	1	39	0	0	0	0	1	Active follow-up	One primary only	Yes	1
59239174	Hospital inpatient/outpatient or clinic	1	1	1	2012	8	Positive histology	2	1	1	2	57	0	0	0	0	1	Active follow-up	One primary only	Yes	1
59236231	Hospital inpatient/outpatient or clinic	1	2	1	2012	1	Positive histology	3	1	1	1	48	1	0	0	0	1	Active follow-up	One primary only	Yes	1
59234149	Hospital inpatient/outpatient or clinic	2	1	1	2011	1	Positive histology	3	1	1	2	62	0	0	0	0	1	Active follow-up	One primary only	Yes	1
59233939	Hospital inpatient/outpatient or clinic	1	1	1	2010	7	Positive histology	4	2	1	3	89	0	0	0	0	0	Active follow-up	One primary only	Yes	1
59233317	Hospital inpatient/outpatient or clinic	1	1	2	2010	8	Positive histology	4	2	1	1	69	0	0	0	0	1	Active follow-up	One primary only	Yes	1
59233152	Hospital inpatient/outpatient or clinic	1	1	2	2011	7	Positive histology	3	1	1	3	30	0	0	0	0	0	Active follow-up	One primary only	Yes	1
59229480	Hospital inpatient/outpatient or clinic	1	1	1	2012	8	Positive histology	3	2	1	1	72	0	0	0	0	1	Active follow-up	One primary only	Yes	1
59228643	Hospital inpatient/outpatient or clinic	1	1	2	2012	7	Positive histology	4	2	3	3	78	1	0	0	0	0	Active follow-up	One primary only	Yes	1
59228132	Hospital inpatient/outpatient or clinic	2	1	1	2012	8	Positive histology	4	1	1	2	57	0	0	0	0	1	Active follow-up	One primary only	Yes	1
59226030	Hospital inpatient/outpatient or clinic	3	1	1	2012	8	Positive histology	4	1	1	2	48	0	0	0	0	1	Active follow-up	One primary only	Yes	1
59219668	Hospital inpatient/outpatient or clinic	2	1	1	2012	3	Positive histology	1	1	1	1	62	0	0	0	0	1	Active follow-up	One primary only	Yes	1
58920735	Hospital inpatient/outpatient or clinic	2	1	1	2011	3	Positive histology	4	1	1	2	55	0	0	0	0	1	Active follow-up	One primary only	Yes	1
58920634	Hospital inpatient/outpatient or clinic	2	1	2	2011	7	Positive histology	1	1	1	1	56	0	0	0	0	1	Active follow-up	One primary only	Yes	1
58916468	Hospital inpatient/outpatient or clinic	2	1	2	2011	8	Positive histology	5	1	1	2	45	0	0	0	0	0	Active follow-up	One primary only	Yes	1
58915080	Hospital inpatient/outpatient or clinic	1	1	2	2011	8	Positive histology	4	2	1	2	76	0	0	0	0	1	Active follow-up	One primary only	Yes	1
58914984	Hospital inpatient/outpatient or clinic	1	1	2	2011	3	Positive histology	2	1	1	1	57	0	0	0	0	1	Active follow-up	One primary only	Yes	1
58912551	Radiation treatment or medical oncology center (2006+)	1	3	2	2011	8	Positive histology	2	2	1	3	67	0	0	0	0	1	Active follow-up	One primary only	Yes	1
58908653	Hospital inpatient/outpatient or clinic	2	1	2	2010	1	Positive histology	5	1	1	2	49	0	0	0	0	1	Active follow-up	One primary only	Yes	1
58908368	Hospital inpatient/outpatient or clinic	2	2	2	2011	8	Positive histology	3	1	1	2	49	0	0	0	0	1	Active follow-up	One primary only	Yes	1
58905545	Hospital inpatient/outpatient or clinic	1	1	1	2011	8	Positive histology	3	1	3	2	45	0	0	0	0	0	Active follow-up	One primary only	Yes	1
58902201	Hospital inpatient/outpatient or clinic	1	1	1	2011	1	Positive histology	2	1	1	2	60	1	0	0	0	0	Active follow-up	One primary only	Yes	1
58901739	Hospital inpatient/outpatient or clinic	2	1	1	2010	3	Positive histology	2	1	1	1	53	1	0	0	0	0	Active follow-up	One primary only	Yes	1
58896643	Hospital inpatient/outpatient or clinic	1	1	2	2011	8	Positive histology	2	2	1	2	83	0	0	0	0	1	Active follow-up	One primary only	Yes	1
58894407	Hospital inpatient/outpatient or clinic	2	1	2	2010	1	Positive histology	2	2	1	1	83	0	0	0	0	1	Active follow-up	One primary only	Yes	1
58892904	Hospital inpatient/outpatient or clinic	2	1	1	2011	8	Positive histology	2	1	1	1	57	0	0	0	0	1	Active follow-up	One primary only	Yes	1
58889980	Hospital inpatient/outpatient or clinic	1	1	1	2010	2	Positive histology	3	2	1	1	67	0	0	0	0	1	Active follow-up	One primary only	Yes	1
58889674	Hospital inpatient/outpatient or clinic	1	1	2	2010	7	Positive histology	3	1	1	3	61	0	0	0	0	1	Active follow-up	One primary only	Yes	1
58889665	Hospital inpatient/outpatient or clinic	1	1	1	2010	3	Positive histology	3	1	1	1	52	0	0	0	0	1	Active follow-up	One primary only	Yes	1
58889617	Hospital inpatient/outpatient or clinic	1	1	1	2010	8	Positive histology	3	1	1	1	36	0	0	0	0	1	Active follow-up	One primary only	Yes	1
58888573	Hospital inpatient/outpatient or clinic	2	1	2	2011	1	Positive histology	4	2	1	1	79	0	0	0	0	1	Active follow-up	One primary only	Yes	1
58887034	Hospital inpatient/outpatient or clinic	1	1	1	2010	7	Positive histology	2	2	1	1	67	0	0	0	0	1	Active follow-up	One primary only	Yes	1
58885674	Hospital inpatient/outpatient or clinic	2	1	2	2011	1	Positive histology	2	1	1	1	57	0	0	0	0	1	Active follow-up	One primary only	Yes	1
58884809	Hospital inpatient/outpatient or clinic	1	2	1	2010	3	Positive histology	3	2	1	1	67	0	0	0	0	1	Active follow-up	One primary only	Yes	1
58884233	Hospital inpatient/outpatient or clinic	1	1	1	2010	8	Positive histology	3	2	1	1	77	0	0	0	0	0	Active follow-up	One primary only	Yes	1
58880924	Hospital inpatient/outpatient or clinic	1	1	1	2011	7	Positive histology	4	1	1	2	58	0	0	0	0	1	Active follow-up	One primary only	Yes	1
58880256	Hospital inpatient/outpatient or clinic	1	1	1	2010	4	Positive histology	3	1	1	3	62	0	0	0	0	0	Active follow-up	One primary only	Yes	1
58866802	Hospital inpatient/outpatient or clinic	1	1	2	2010	1	Positive histology	4	1	1	1	56	0	0	0	1	1	Active follow-up	One primary only	Yes	1
58864636	Hospital inpatient/outpatient or clinic	2	2	2	2010	1	Positive histology	4	1	1	1	52	0	0	0	0	1	Active follow-up	One primary only	Yes	1
58864622	Hospital inpatient/outpatient or clinic	2	1	2	2010	8	Positive histology	3	2	1	1	80	0	0	0	0	0	Active follow-up	One primary only	Yes	1
58863007	Hospital inpatient/outpatient or clinic	2	1	1	2010	1	Positive histology	4	1	1	2	47	0	0	0	0	0	Active follow-up	One primary only	Yes	1
58861188	Hospital inpatient/outpatient or clinic	1	1	1	2010	8	Positive histology	2	2	1	2	73	0	0	0	0	1	Active follow-up	One primary only	Yes	1
58857839	Hospital inpatient/outpatient or clinic	1	1	1	2010	8	Positive histology	2	1	2	3	43	1	0	0	0	0	Active follow-up	One primary only	Yes	1
58856038	Hospital inpatient/outpatient or clinic	1	2	1	2010	7	Positive histology	1	2	1	2	74	0	0	0	0	1	Active follow-up	One primary only	Yes	1
58855653	Hospital inpatient/outpatient or clinic	1	1	1	2010	2	Positive histology	3	1	2	3	58	0	1	0	0	0	Active follow-up	One primary only	Yes	1
58852902	Radiation treatment or medical oncology center (2006+)	1	1	2	2010	8	Positive histology	3	1	1	2	40	0	0	0	0	1	Active follow-up	One primary only	Yes	1
58839860	Hospital inpatient/outpatient or clinic	1	1	2	2010	1	Positive histology	3	1	1	2	53	0	0	0	0	1	Active follow-up	One primary only	Yes	1
58839651	Hospital inpatient/outpatient or clinic	1	1	2	2010	1	Positive histology	1	2	1	1	72	0	0	0	0	1	Active follow-up	One primary only	Yes	1
58837201	Hospital inpatient/outpatient or clinic	2	1	2	2010	8	Positive histology	3	2	1	3	66	0	0	0	0	1	Active follow-up	One primary only	Yes	1
58836894	Hospital inpatient/outpatient or clinic	1	1	1	2010	7	Positive histology	3	1	1	1	34	0	0	0	0	1	Active follow-up	One primary only	Yes	1
58836788	Hospital inpatient/outpatient or clinic	1	1	1	2010	2	Positive histology	2	1	1	1	47	0	0	0	0	1	Active follow-up	One primary only	Yes	1
58836298	Hospital inpatient/outpatient or clinic	1	1	1	2010	4	Positive histology	4	2	2	2	72	0	0	0	0	0	Active follow-up	One primary only	Yes	1
58836272	Hospital inpatient/outpatient or clinic	1	1	2	2010	4	Positive histology	4	2	1	1	66	0	0	0	0	1	Active follow-up	One primary only	Yes	1
58833908	Hospital inpatient/outpatient or clinic	2	1	2	2010	8	Positive histology	2	1	1	2	37	0	0	0	0	1	Active follow-up	One primary only	Yes	1
58832465	Hospital inpatient/outpatient or clinic	1	1	1	2010	8	Positive histology	2	1	1	1	64	0	0	0	0	1	Active follow-up	One primary only	Yes	1
58832318	Hospital inpatient/outpatient or clinic	3	1	1	2010	8	Positive histology	4	1	1	1	59	0	0	0	0	0	Active follow-up	One primary only	Yes	1
58832110	Hospital inpatient/outpatient or clinic	1	1	1	2010	1	Positive histology	2	1	1	2	61	0	0	0	0	1	Active follow-up	One primary only	Yes	1
58829673	Hospital inpatient/outpatient or clinic	2	1	1	2010	8	Positive histology	4	1	1	1	47	0	0	0	0	1	Active follow-up	One primary only	Yes	1
56600344	Hospital inpatient/outpatient or clinic	1	3	2	2014	7	Positive histology	3	1	1	3	41	0	0	0	0	1	Active follow-up	One primary only	Yes	1
56599007	Hospital inpatient/outpatient or clinic	1	1	1	2015	1	Positive histology	3	1	1	1	57	0	0	0	0	1	Active follow-up	One primary only	Yes	1
56595912	Hospital inpatient/outpatient or clinic	1	1	2	2013	1	Positive histology	4	2	1	3	66	0	0	0	0	1	Active follow-up	One primary only	Yes	1
56595773	Hospital inpatient/outpatient or clinic	2	3	2	2015	8	Positive histology	1	1	1	1	62	0	0	0	0	1	Active follow-up	One primary only	Yes	1
56593495	Hospital inpatient/outpatient or clinic	2	1	2	2016	5	Positive histology	2	1	1	3	64	0	0	0	0	1	Active follow-up	One primary only	Yes	1
56593477	Hospital inpatient/outpatient or clinic	1	3	1	2015	3	Positive histology	3	1	1	1	63	0	0	0	0	1	Active follow-up	One primary only	Yes	1
56593469	Hospital inpatient/outpatient or clinic	1	1	2	2014	8	Positive histology	1	2	1	1	68	0	0	0	0	1	Active follow-up	One primary only	Yes	1
56593464	Hospital inpatient/outpatient or clinic	2	1	2	2013	6	Positive histology	2	1	1	3	65	0	0	0	0	1	Active follow-up	One primary only	Yes	1
56593010	Hospital inpatient/outpatient or clinic	2	2	2	2014	8	Positive histology	4	2	1	1	71	0	0	0	0	1	Active follow-up	One primary only	Yes	1
56592609	Hospital inpatient/outpatient or clinic	1	3	1	2011	3	Positive histology	2	1	1	2	63	0	0	0	0	1	Active follow-up	One primary only	Yes	1
56592493	Hospital inpatient/outpatient or clinic	1	3	2	2016	1	Positive histology	1	1	1	1	65	0	0	0	0	1	Active follow-up	One primary only	Yes	1
56592326	Hospital inpatient/outpatient or clinic	1	1	2	2016	2	Positive histology	2	2	1	1	79	0	0	0	0	1	Active follow-up	One primary only	Yes	1
56590556	Hospital inpatient/outpatient or clinic	1	1	1	2015	4	Positive histology	3	2	1	1	73	0	0	0	0	1	Active follow-up	One primary only	Yes	1
56576392	Hospital inpatient/outpatient or clinic	2	1	2	2016	1	Positive histology	4	1	1	1	59	0	0	0	0	1	Active follow-up	One primary only	Yes	1
56572667	Hospital inpatient/outpatient or clinic	1	1	2	2016	8	Positive histology	3	1	1	1	64	0	0	0	0	1	Active follow-up	One primary only	Yes	1
56569222	Hospital inpatient/outpatient or clinic	1	3	2	2014	8	Positive histology	2	1	1	3	44	0	0	0	0	1	Active follow-up	One primary only	Yes	1
56566058	Hospital inpatient/outpatient or clinic	1	2	1	2016	1	Positive histology	2	2	1	3	77	0	0	0	0	1	Active follow-up	One primary only	Yes	1
56559285	Laboratory only (hospital or private)	3	3	2	2016	8	Positive histology	5	2	1	3	69	0	0	0	0	1	Active follow-up	One primary only	Yes	1
56558459	Hospital inpatient/outpatient or clinic	1	1	1	2016	8	Positive histology	1	2	1	1	73	0	0	0	0	1	Active follow-up	One primary only	Yes	1
56551463	Hospital inpatient/outpatient or clinic	1	1	1	2016	8	Positive histology	5	1	1	3	58	0	0	0	0	1	Active follow-up	One primary only	Yes	1
56549227	Hospital inpatient/outpatient or clinic	2	1	2	2015	8	Positive histology	4	1	1	2	33	0	0	0	0	1	Active follow-up	One primary only	Yes	1
56543156	Hospital inpatient/outpatient or clinic	1	1	1	2016	8	Positive histology	3	2	1	1	70	0	0	0	0	1	Active follow-up	One primary only	Yes	1
56542483	Hospital inpatient/outpatient or clinic	1	1	1	2016	3	Positive histology	3	1	1	1	46	0	0	0	0	1	Active follow-up	One primary only	Yes	1
56542018	Hospital inpatient/outpatient or clinic	1	1	1	2016	8	Positive histology	4	2	1	3	69	1	0	0	0	1	Active follow-up	One primary only	Yes	1
56537160	Hospital inpatient/outpatient or clinic	1	1	1	2016	3	Positive histology	2	1	1	3	56	0	0	0	0	1	Active follow-up	One primary only	Yes	1
56528418	Hospital inpatient/outpatient or clinic	2	1	2	2013	7	Positive histology	3	2	1	3	89	0	0	0	0	1	Active follow-up	One primary only	Yes	1
56528263	Hospital inpatient/outpatient or clinic	1	1	2	2013	1	Positive histology	4	1	1	2	39	0	0	0	0	1	Active follow-up	One primary only	Yes	1
56528257	Hospital inpatient/outpatient or clinic	2	1	2	2015	1	Positive histology	4	2	1	2	72	0	0	0	0	1	Active follow-up	One primary only	Yes	1
56528054	Hospital inpatient/outpatient or clinic	1	3	1	2013	8	Positive histology	5	1	3	2	63	0	0	0	0	1	Active follow-up	One primary only	Yes	1
56520135	Hospital inpatient/outpatient or clinic	1	1	2	2015	1	Positive histology	2	2	1	1	78	0	0	0	0	1	Active follow-up	One primary only	Yes	1
56516145	Hospital inpatient/outpatient or clinic	1	1	2	2014	1	Positive histology	3	1	1	3	40	0	0	0	0	1	Active follow-up	One primary only	Yes	1
56515651	Hospital inpatient/outpatient or clinic	1	3	1	2016	1	Positive histology	3	1	1	1	55	0	0	0	0	1	Active follow-up	One primary only	Yes	1
56513686	Hospital inpatient/outpatient or clinic	1	1	1	2016	1	Positive histology	4	1	1	2	57	0	0	0	0	1	Active follow-up	One primary only	Yes	1
56508912	Hospital inpatient/outpatient or clinic	2	1	2	2015	1	Positive histology	3	2	1	1	82	0	0	0	0	1	Active follow-up	One primary only	Yes	1
56507117	Physicians office/private medical practitioner (LMD)	1	1	2	2016	7	Positive histology	3	1	1	3	50	0	0	0	0	1	Active follow-up	One primary only	Yes	1
56503042	Hospital inpatient/outpatient or clinic	1	1	1	2016	8	Positive histology	5	1	1	3	64	0	0	0	0	1	Active follow-up	One primary only	Yes	1
56495413	Hospital inpatient/outpatient or clinic	2	2	2	2011	8	Positive histology	1	1	1	3	48	0	0	0	0	1	Active follow-up	One primary only	Yes	1
56495142	Hospital inpatient/outpatient or clinic	1	1	1	2016	7	Positive histology	4	1	1	3	58	1	0	0	0	1	Active follow-up	One primary only	Yes	1
56494438	Hospital inpatient/outpatient or clinic	1	1	2	2016	4	Positive histology	3	2	1	1	71	0	0	0	0	1	Active follow-up	One primary only	Yes	1
56488779	Hospital inpatient/outpatient or clinic	1	2	1	2011	8	Positive histology	2	2	1	1	76	0	0	0	0	0	Active follow-up	One primary only	Yes	1
56488647	Hospital inpatient/outpatient or clinic	2	1	2	2014	8	Positive histology	4	2	1	1	71	0	0	0	0	1	Active follow-up	One primary only	Yes	1
56488388	Hospital inpatient/outpatient or clinic	1	1	2	2016	6	Positive histology	3	1	1	3	63	0	0	0	0	1	Active follow-up	One primary only	Yes	1
56485427	Hospital inpatient/outpatient or clinic	2	2	2	2016	1	Positive histology	1	1	1	3	45	0	0	0	0	1	Active follow-up	One primary only	Yes	1
56484786	Hospital inpatient/outpatient or clinic	2	1	2	2016	1	Positive histology	3	1	1	2	63	0	0	0	0	1	Active follow-up	One primary only	Yes	1
56479462	Hospital inpatient/outpatient or clinic	1	1	2	2016	8	Positive histology	4	1	1	1	57	0	0	0	0	1	Active follow-up	One primary only	Yes	1
56479196	Hospital inpatient/outpatient or clinic	1	3	2	2016	8	Positive histology	3	2	1	1	74	0	0	0	0	1	Active follow-up	One primary only	Yes	1
56472062	Hospital inpatient/outpatient or clinic	1	3	2	2016	1	Positive histology	2	1	1	1	48	0	0	0	0	1	Active follow-up	One primary only	Yes	1
56471716	Hospital inpatient/outpatient or clinic	1	1	1	2016	3	Positive histology	2	1	1	1	52	0	0	0	0	1	Active follow-up	One primary only	Yes	1
56461925	Hospital inpatient/outpatient or clinic	2	2	1	2016	1	Positive histology	5	1	1	1	61	0	0	0	0	1	Active follow-up	One primary only	Yes	1
56073205	Hospital inpatient/outpatient or clinic	2	1	2	2015	1	Positive histology	2	1	1	2	55	0	0	0	0	1	Active follow-up	One primary only	Yes	1
56069252	Hospital inpatient/outpatient or clinic	1	1	2	2015	8	Positive histology	3	2	1	1	66	0	0	0	0	1	Active follow-up	One primary only	Yes	1
56065979	Hospital inpatient/outpatient or clinic	3	1	1	2016	3	Positive histology	3	1	1	1	22	0	0	0	0	1	Active follow-up	One primary only	Yes	1
56060530	Hospital inpatient/outpatient or clinic	2	1	2	2016	6	Positive histology	3	2	1	3	76	0	0	0	0	1	Active follow-up	One primary only	Yes	1
56055235	Hospital inpatient/outpatient or clinic	2	2	2	2016	8	Positive histology	3	2	1	1	74	0	0	0	0	1	Active follow-up	One primary only	Yes	1
56052136	Hospital inpatient/outpatient or clinic	1	1	1	2016	8	Positive histology	5	1	1	3	51	0	0	0	0	1	Active follow-up	One primary only	Yes	1
56051159	Hospital inpatient/outpatient or clinic	1	1	2	2016	1	Positive histology	4	2	1	2	70	0	0	0	0	1	Active follow-up	One primary only	Yes	1
56048147	Hospital inpatient/outpatient or clinic	1	1	1	2016	1	Positive histology	4	1	1	1	52	0	0	0	0	1	Active follow-up	One primary only	Yes	1
56045204	Hospital inpatient/outpatient or clinic	2	1	2	2016	1	Positive histology	3	1	1	1	54	0	0	0	0	1	Active follow-up	One primary only	Yes	1
56044030	Hospital inpatient/outpatient or clinic	2	1	2	2016	4	Positive histology	4	1	1	2	63	0	0	0	0	1	Active follow-up	One primary only	Yes	1
56043827	Hospital inpatient/outpatient or clinic	1	1	1	2016	1	Positive histology	2	2	1	2	78	0	0	0	0	1	Active follow-up	One primary only	Yes	1
56040351	Hospital inpatient/outpatient or clinic	2	1	2	2016	6	Positive histology	3	1	1	3	61	0	0	0	0	1	Active follow-up	One primary only	Yes	1
56039312	Hospital inpatient/outpatient or clinic	1	1	2	2016	4	Positive histology	3	1	1	1	44	0	0	0	0	1	Active follow-up	One primary only	Yes	1
56037040	Hospital inpatient/outpatient or clinic	1	1	1	2016	1	Positive histology	1	2	1	3	69	0	0	0	0	1	Active follow-up	One primary only	Yes	1
56036457	Hospital inpatient/outpatient or clinic	3	1	2	2016	4	Positive histology	4	1	1	2	60	0	0	0	0	1	Active follow-up	One primary only	Yes	1
56036384	Hospital inpatient/outpatient or clinic	2	1	1	2015	3	Positive histology	5	1	3	3	37	0	0	0	0	1	Active follow-up	One primary only	Yes	1
56035387	Hospital inpatient/outpatient or clinic	1	1	1	2016	1	Positive histology	4	1	1	3	50	1	0	0	0	1	Active follow-up	One primary only	Yes	1
56033488	Hospital inpatient/outpatient or clinic	1	1	1	2016	1	Positive histology	4	1	1	1	42	0	0	0	0	1	Active follow-up	One primary only	Yes	1
56032220	Hospital inpatient/outpatient or clinic	2	1	2	2016	8	Positive histology	4	1	1	3	54	0	0	0	0	1	Active follow-up	One primary only	Yes	1
56031948	Hospital inpatient/outpatient or clinic	2	2	1	2016	8	Positive histology	4	1	1	2	39	0	0	0	0	1	Active follow-up	One primary only	Yes	1
56031694	Hospital inpatient/outpatient or clinic	2	3	2	2016	7	Positive histology	4	2	1	3	77	1	0	0	0	1	Active follow-up	One primary only	Yes	1
56028489	Hospital inpatient/outpatient or clinic	1	1	2	2016	1	Positive histology	1	1	1	1	59	0	0	0	0	1	Active follow-up	One primary only	Yes	1
56028410	Hospital inpatient/outpatient or clinic	1	1	1	2016	1	Positive histology	2	1	1	2	61	0	0	0	0	1	Active follow-up	One primary only	Yes	1
56028369	Hospital inpatient/outpatient or clinic	2	1	2	2016	1	Positive histology	2	1	1	2	22	0	0	0	0	1	Active follow-up	One primary only	Yes	1
56028367	Hospital inpatient/outpatient or clinic	1	1	1	2016	1	Positive histology	3	1	1	1	59	0	0	0	0	1	Active follow-up	One primary only	Yes	1
56028068	Hospital inpatient/outpatient or clinic	1	1	1	2016	1	Positive histology	2	1	1	1	54	0	0	0	0	1	Active follow-up	One primary only	Yes	1
56026937	Hospital inpatient/outpatient or clinic	2	1	2	2016	7	Positive histology	4	1	1	3	61	0	0	0	0	1	Active follow-up	One primary only	Yes	1
56026823	Hospital inpatient/outpatient or clinic	1	1	2	2016	8	Positive histology	4	2	1	2	76	0	0	0	0	1	Active follow-up	One primary only	Yes	1
56026785	Hospital inpatient/outpatient or clinic	1	1	1	2016	8	Positive histology	5	1	1	3	58	0	0	0	0	1	Active follow-up	One primary only	Yes	1
56025701	Hospital inpatient/outpatient or clinic	1	1	1	2016	1	Positive histology	3	1	1	2	52	0	0	0	0	1	Active follow-up	One primary only	Yes	1
56025668	Hospital inpatient/outpatient or clinic	1	1	1	2016	1	Positive histology	3	1	1	1	35	0	0	0	0	1	Active follow-up	One primary only	Yes	1
56024339	Hospital inpatient/outpatient or clinic	1	1	2	2016	1	Positive histology	2	2	1	1	68	0	0	0	0	1	Active follow-up	One primary only	Yes	1
56015691	Hospital inpatient/outpatient or clinic	1	1	2	2016	3	Positive histology	3	2	1	1	66	0	0	0	0	1	Active follow-up	One primary only	Yes	1
56013798	Hospital inpatient/outpatient or clinic	2	2	2	2016	8	Positive histology	1	1	1	1	64	0	0	0	0	1	Active follow-up	One primary only	Yes	1
56013653	Hospital inpatient/outpatient or clinic	1	1	2	2016	7	Positive histology	3	1	1	2	56	0	0	0	0	1	Active follow-up	One primary only	Yes	1
56013308	Hospital inpatient/outpatient or clinic	1	3	2	2016	6	Positive histology	3	1	1	3	50	0	0	0	0	1	Active follow-up	One primary only	Yes	1
56011881	Hospital inpatient/outpatient or clinic	1	1	2	2016	8	Positive histology	1	1	1	1	57	0	0	0	0	1	Active follow-up	One primary only	Yes	1
56010729	Hospital inpatient/outpatient or clinic	2	1	1	2016	7	Positive histology	5	1	1	3	58	0	0	0	0	1	Active follow-up	One primary only	Yes	1
56008751	Hospital inpatient/outpatient or clinic	1	3	1	2016	2	Positive histology	2	2	1	3	73	1	0	0	0	1	Active follow-up	One primary only	Yes	1
56008026	Hospital inpatient/outpatient or clinic	2	1	2	2016	8	Positive histology	1	1	1	1	53	0	0	0	0	1	Active follow-up	One primary only	Yes	1
56006590	Hospital inpatient/outpatient or clinic	1	1	1	2016	8	Positive histology	4	1	1	2	57	0	0	0	0	1	Active follow-up	One primary only	Yes	1
56006379	Hospital inpatient/outpatient or clinic	1	1	1	2016	1	Positive histology	4	1	1	1	63	0	0	0	0	1	Active follow-up	One primary only	Yes	1
56006057	Hospital inpatient/outpatient or clinic	1	1	1	2016	3	Positive histology	3	2	2	3	74	0	1	0	1	1	Active follow-up	One primary only	Yes	1
56005589	Hospital inpatient/outpatient or clinic	2	3	2	2015	3	Positive histology	4	2	1	1	74	0	0	0	0	1	Active follow-up	One primary only	Yes	1
56004359	Hospital inpatient/outpatient or clinic	2	1	2	2015	3	Positive histology	3	1	1	1	57	0	0	0	0	1	Active follow-up	One primary only	Yes	1
56002810	Hospital inpatient/outpatient or clinic	2	1	2	2016	8	Positive histology	5	1	1	3	31	1	0	0	0	1	Active follow-up	One primary only	Yes	1
56002369	Hospital inpatient/outpatient or clinic	1	1	2	2016	7	Positive histology	3	2	1	3	82	1	0	0	0	0	Active follow-up	One primary only	Yes	1
56001761	Hospital inpatient/outpatient or clinic	2	1	2	2016	8	Positive histology	5	1	1	2	65	1	0	0	0	0	Active follow-up	One primary only	Yes	1
56001275	Hospital inpatient/outpatient or clinic	1	2	2	2016	8	Positive histology	1	1	1	1	56	0	0	0	0	1	Active follow-up	One primary only	Yes	1
56001000	Hospital inpatient/outpatient or clinic	1	1	2	2016	8	Positive histology	3	1	1	2	40	0	0	0	0	1	Active follow-up	One primary only	Yes	1
55999531	Hospital inpatient/outpatient or clinic	2	1	1	2015	8	Positive histology	3	1	1	1	59	0	0	0	0	1	Active follow-up	One primary only	Yes	1
55999246	Hospital inpatient/outpatient or clinic	1	1	1	2016	1	Positive histology	3	1	1	1	61	0	0	0	0	1	Active follow-up	One primary only	Yes	1
55999062	Hospital inpatient/outpatient or clinic	2	2	2	2016	1	Positive histology	1	1	1	1	48	0	0	0	0	1	Active follow-up	One primary only	Yes	1
55997769	Hospital inpatient/outpatient or clinic	2	1	1	2016	1	Positive histology	4	1	1	3	57	1	0	0	0	1	Active follow-up	One primary only	Yes	1
55995541	Hospital inpatient/outpatient or clinic	1	1	2	2016	2	Positive histology	4	2	1	3	72	0	0	0	0	1	Active follow-up	One primary only	Yes	1
55994257	Hospital inpatient/outpatient or clinic	2	1	1	2016	8	Positive histology	3	1	1	1	57	0	0	0	0	1	Active follow-up	One primary only	Yes	1
55994229	Hospital inpatient/outpatient or clinic	1	1	2	2016	8	Positive histology	1	1	1	2	56	0	0	0	0	1	Active follow-up	One primary only	Yes	1
55993916	Hospital inpatient/outpatient or clinic	1	1	1	2016	8	Positive histology	4	2	1	3	80	1	0	0	0	1	Active follow-up	One primary only	Yes	1
55993828	Physicians office/private medical practitioner (LMD)	1	3	1	2016	5	Positive histology	5	2	1	3	74	0	0	0	0	1	Active follow-up	One primary only	Yes	1
55990985	Hospital inpatient/outpatient or clinic	2	1	2	2014	4	Positive histology	3	2	1	1	76	0	0	0	0	1	Active follow-up	One primary only	Yes	1
55984128	Hospital inpatient/outpatient or clinic	1	1	1	2016	1	Positive histology	2	1	1	1	57	0	0	0	0	1	Active follow-up	One primary only	Yes	1
55984088	Hospital inpatient/outpatient or clinic	1	1	1	2016	7	Positive histology	5	1	1	3	38	0	0	0	0	1	Active follow-up	One primary only	Yes	1
55983302	Hospital inpatient/outpatient or clinic	2	1	1	2016	7	Positive histology	4	1	1	3	62	0	0	0	0	1	Active follow-up	One primary only	Yes	1
55983003	Hospital inpatient/outpatient or clinic	1	1	2	2016	1	Positive histology	2	1	1	2	40	0	0	0	0	1	Active follow-up	One primary only	Yes	1
55982796	Hospital inpatient/outpatient or clinic	1	3	2	2016	1	Positive histology	2	1	1	1	52	0	0	0	0	1	Active follow-up	One primary only	Yes	1
55982256	Hospital inpatient/outpatient or clinic	1	1	1	2016	1	Positive histology	3	2	1	1	69	0	0	0	0	1	Active follow-up	One primary only	Yes	1
55981185	Hospital inpatient/outpatient or clinic	2	1	2	2016	1	Positive histology	3	2	1	1	82	0	0	0	0	0	Active follow-up	One primary only	Yes	1
55979450	Hospital inpatient/outpatient or clinic	2	3	1	2016	7	Positive histology	4	1	1	2	60	0	0	0	0	1	Active follow-up	One primary only	Yes	1
55979118	Hospital inpatient/outpatient or clinic	1	1	1	2016	7	Positive histology	3	2	1	2	71	0	0	0	0	1	Active follow-up	One primary only	Yes	1
55978543	Hospital inpatient/outpatient or clinic	3	1	1	2016	8	Positive histology	5	1	1	1	45	0	0	0	0	1	Active follow-up	One primary only	Yes	1
55977933	Hospital inpatient/outpatient or clinic	1	2	1	2016	1	Positive histology	3	1	1	2	49	0	0	0	0	1	Active follow-up	One primary only	Yes	1
55977913	Hospital inpatient/outpatient or clinic	2	1	2	2016	1	Positive histology	3	1	1	3	57	1	0	0	0	1	Active follow-up	One primary only	Yes	1
55976780	Hospital inpatient/outpatient or clinic	1	1	1	2016	1	Positive histology	1	1	1	1	65	0	0	0	0	1	Active follow-up	One primary only	Yes	1
55974063	Hospital inpatient/outpatient or clinic	1	1	1	2016	8	Positive histology	3	2	1	1	67	0	0	0	0	1	Active follow-up	One primary only	Yes	1
55972549	Hospital inpatient/outpatient or clinic	3	3	2	2015	8	Positive histology	4	2	1	1	71	0	0	0	0	1	Active follow-up	One primary only	Yes	1
55971654	Hospital inpatient/outpatient or clinic	1	1	1	2016	7	Positive histology	3	1	1	3	63	0	0	0	0	1	Active follow-up	One primary only	Yes	1
55971367	Hospital inpatient/outpatient or clinic	2	3	1	2016	1	Positive histology	2	1	1	3	62	0	0	0	0	1	Active follow-up	One primary only	Yes	1
55969804	Hospital inpatient/outpatient or clinic	1	1	2	2016	8	Positive histology	2	1	1	1	47	0	0	0	0	1	Active follow-up	One primary only	Yes	1
55969410	Hospital inpatient/outpatient or clinic	1	2	2	2016	1	Positive histology	4	1	1	1	65	0	0	0	0	1	Active follow-up	One primary only	Yes	1
55965419	Hospital inpatient/outpatient or clinic	1	1	1	2016	1	Positive histology	3	1	1	1	60	0	0	0	0	1	Active follow-up	One primary only	Yes	1
55964555	Hospital inpatient/outpatient or clinic	1	3	2	2016	7	Positive histology	4	1	1	3	59	0	0	0	0	1	Active follow-up	One primary only	Yes	1
55964538	Hospital inpatient/outpatient or clinic	1	3	2	2016	8	Positive histology	2	1	1	2	63	0	0	0	0	1	Active follow-up	One primary only	Yes	1
55964118	Hospital inpatient/outpatient or clinic	2	1	2	2016	7	Positive histology	3	2	1	3	78	0	0	0	0	0	Active follow-up	One primary only	Yes	1
55963164	Hospital inpatient/outpatient or clinic	1	2	1	2016	8	Positive histology	2	2	1	1	73	0	0	0	0	1	Active follow-up	One primary only	Yes	1
55962753	Hospital inpatient/outpatient or clinic	1	3	2	2016	1	Positive histology	3	1	1	2	63	0	0	0	0	1	Active follow-up	One primary only	Yes	1
55961606	Hospital inpatient/outpatient or clinic	1	1	2	2016	1	Positive histology	2	2	1	1	71	0	0	0	0	1	Active follow-up	One primary only	Yes	1
55961326	Hospital inpatient/outpatient or clinic	1	1	2	2015	1	Positive histology	3	2	1	2	79	0	0	0	0	1	Active follow-up	One primary only	Yes	1
55960965	Hospital inpatient/outpatient or clinic	1	3	1	2016	2	Positive histology	1	1	1	1	50	0	0	0	0	1	Active follow-up	One primary only	Yes	1
55959615	Hospital inpatient/outpatient or clinic	2	1	1	2016	3	Positive histology	4	1	1	1	47	0	0	0	0	1	Active follow-up	One primary only	Yes	1
55958371	Hospital inpatient/outpatient or clinic	2	1	2	2016	1	Positive histology	2	2	1	1	75	0	0	0	0	1	Active follow-up	One primary only	Yes	1
55958320	Hospital inpatient/outpatient or clinic	2	1	2	2016	7	Positive histology	1	1	1	3	64	0	0	0	0	1	Active follow-up	One primary only	Yes	1
55958013	Hospital inpatient/outpatient or clinic	2	1	2	2016	8	Positive histology	4	1	1	1	47	0	0	0	0	1	Active follow-up	One primary only	Yes	1
55957837	Hospital inpatient/outpatient or clinic	1	1	2	2016	1	Positive histology	1	1	1	1	54	0	0	0	0	1	Active follow-up	One primary only	Yes	1
55956846	Hospital inpatient/outpatient or clinic	1	1	2	2016	8	Positive histology	3	1	1	1	65	0	0	0	0	1	Active follow-up	One primary only	Yes	1
55955877	Hospital inpatient/outpatient or clinic	2	1	2	2016	5	Positive histology	5	2	1	3	70	0	0	0	0	1	Active follow-up	One primary only	Yes	1
55955846	Nursing/convalescent home/hospice	1	1	1	2016	5	Positive histology	1	2	1	3	73	0	0	0	0	1	Active follow-up	One primary only	Yes	1
55954623	Hospital inpatient/outpatient or clinic	1	1	1	2016	8	Positive histology	1	2	1	1	75	0	0	0	0	1	Active follow-up	One primary only	Yes	1
55952013	Hospital inpatient/outpatient or clinic	1	1	2	2016	1	Positive histology	2	1	1	2	56	0	0	0	0	1	Active follow-up	One primary only	Yes	1
55950694	Hospital inpatient/outpatient or clinic	2	1	2	2016	2	Positive histology	1	1	1	3	43	0	0	0	0	1	Active follow-up	One primary only	Yes	1
55949507	Hospital inpatient/outpatient or clinic	2	1	2	2016	8	Positive histology	2	1	1	1	56	0	0	0	0	1	Active follow-up	One primary only	Yes	1
55947367	Hospital inpatient/outpatient or clinic	1	1	1	2016	8	Positive histology	4	1	1	1	47	0	0	0	0	1	Active follow-up	One primary only	Yes	1
55946880	Hospital inpatient/outpatient or clinic	1	1	2	2016	7	Positive histology	2	2	1	1	67	0	0	0	0	1	Active follow-up	One primary only	Yes	1
55946430	Hospital inpatient/outpatient or clinic	2	1	1	2016	1	Positive histology	3	2	1	1	73	0	0	0	0	1	Active follow-up	One primary only	Yes	1
55944981	Hospital inpatient/outpatient or clinic	1	3	2	2016	1	Positive histology	2	2	1	3	79	0	0	0	0	1	Active follow-up	One primary only	Yes	1
55944588	Hospital inpatient/outpatient or clinic	3	1	1	2016	7	Positive histology	3	1	1	3	53	0	0	0	0	1	Active follow-up	One primary only	Yes	1
55944224	Hospital inpatient/outpatient or clinic	1	1	2	2016	1	Positive histology	3	1	1	2	55	0	0	0	0	1	Active follow-up	One primary only	Yes	1
55943512	Hospital inpatient/outpatient or clinic	1	1	2	2013	1	Positive histology	3	1	1	1	53	0	0	0	0	1	Active follow-up	One primary only	Yes	1
55943402	Hospital inpatient/outpatient or clinic	1	1	1	2015	8	Positive histology	2	1	1	3	62	0	0	0	0	1	Active follow-up	One primary only	Yes	1
55942092	Hospital inpatient/outpatient or clinic	1	1	1	2016	7	Positive histology	2	2	1	3	76	1	0	0	0	0	Active follow-up	One primary only	Yes	1
55940622	Hospital inpatient/outpatient or clinic	2	1	2	2016	6	Positive histology	2	1	1	3	58	0	0	0	0	1	Active follow-up	One primary only	Yes	1
55939804	Hospital inpatient/outpatient or clinic	2	3	1	2016	3	Positive histology	3	1	1	1	38	0	0	0	0	1	Active follow-up	One primary only	Yes	1
55938120	Hospital inpatient/outpatient or clinic	2	1	2	2016	1	Positive histology	4	1	1	1	59	0	0	0	0	1	Active follow-up	One primary only	Yes	1
55932008	Hospital inpatient/outpatient or clinic	1	1	1	2016	7	Positive histology	4	2	1	3	77	0	0	0	0	1	Active follow-up	One primary only	Yes	1
55929630	Hospital inpatient/outpatient or clinic	2	1	2	2015	8	Positive histology	2	2	1	1	82	0	0	0	0	1	Active follow-up	One primary only	Yes	1
55928527	Hospital inpatient/outpatient or clinic	1	1	2	2016	1	Positive histology	2	1	1	3	59	0	0	0	0	1	Active follow-up	One primary only	Yes	1
55925853	Hospital inpatient/outpatient or clinic	2	1	1	2016	1	Positive histology	2	1	1	2	64	0	0	0	0	1	Active follow-up	One primary only	Yes	1
55923856	Hospital inpatient/outpatient or clinic	1	1	1	2016	3	Positive histology	4	1	1	1	48	0	0	0	0	1	Active follow-up	One primary only	Yes	1
55921412	Hospital inpatient/outpatient or clinic	1	1	2	2016	1	Positive histology	3	1	1	3	56	0	0	0	0	1	Active follow-up	One primary only	Yes	1
55920646	Hospital inpatient/outpatient or clinic	2	1	1	2016	7	Positive histology	5	1	1	3	49	0	0	0	1	1	Active follow-up	One primary only	Yes	1
55916485	Hospital inpatient/outpatient or clinic	2	1	2	2016	3	Positive histology	4	1	1	1	58	0	0	0	0	1	Active follow-up	One primary only	Yes	1
55913526	Hospital inpatient/outpatient or clinic	2	1	2	2016	8	Positive histology	4	2	1	1	81	0	0	0	0	0	Active follow-up	One primary only	Yes	1
55912998	Hospital inpatient/outpatient or clinic	1	1	1	2016	4	Positive histology	3	2	1	1	76	0	0	0	0	1	Active follow-up	One primary only	Yes	1
55912003	Hospital inpatient/outpatient or clinic	2	1	2	2015	8	Positive histology	4	2	1	2	80	0	0	0	0	0	Active follow-up	One primary only	Yes	1
55911696	Hospital inpatient/outpatient or clinic	2	1	1	2016	1	Positive histology	3	2	1	1	70	0	0	0	0	1	Active follow-up	One primary only	Yes	1
55911503	Hospital inpatient/outpatient or clinic	2	1	2	2016	1	Positive histology	2	2	1	3	91	0	0	0	0	0	Active follow-up	One primary only	Yes	1
55910221	Hospital inpatient/outpatient or clinic	1	2	2	2016	8	Positive histology	1	1	1	3	36	0	0	0	0	1	Active follow-up	One primary only	Yes	1
55909669	Hospital inpatient/outpatient or clinic	2	1	2	2016	7	Positive histology	3	1	1	1	59	0	0	0	0	1	Active follow-up	One primary only	Yes	1
55908883	Hospital inpatient/outpatient or clinic	1	1	2	2016	1	Positive histology	2	1	1	2	47	0	0	0	0	1	Active follow-up	One primary only	Yes	1
55908384	Hospital inpatient/outpatient or clinic	1	3	1	2016	7	Positive histology	4	1	1	3	48	0	0	0	0	1	Active follow-up	One primary only	Yes	1
55906264	Hospital inpatient/outpatient or clinic	1	1	1	2016	4	Positive histology	5	1	1	2	58	0	0	0	0	1	Active follow-up	One primary only	Yes	1
55906240	Hospital inpatient/outpatient or clinic	1	1	1	2015	3	Positive histology	2	2	1	1	69	0	0	0	0	1	Active follow-up	One primary only	Yes	1
55904807	Hospital inpatient/outpatient or clinic	1	1	2	2016	5	Positive histology	4	1	1	3	47	0	0	0	0	1	Active follow-up	One primary only	Yes	1
55903809	Hospital inpatient/outpatient or clinic	1	1	1	2016	8	Positive histology	4	1	1	1	57	0	0	0	0	1	Active follow-up	One primary only	Yes	1
55903763	Hospital inpatient/outpatient or clinic	3	1	2	2016	1	Positive histology	4	2	1	1	81	0	0	0	0	1	Active follow-up	One primary only	Yes	1
55901543	Hospital inpatient/outpatient or clinic	1	1	1	2015	1	Positive histology	2	2	1	1	76	0	0	0	0	1	Active follow-up	One primary only	Yes	1
55901070	Hospital inpatient/outpatient or clinic	1	3	2	2016	1	Positive histology	2	2	1	1	75	0	0	0	0	1	Active follow-up	One primary only	Yes	1
55522483	Hospital inpatient/outpatient or clinic	1	1	1	2016	1	Positive histology	1	1	1	1	63	0	0	0	0	1	Active follow-up	One primary only	Yes	1
55518403	Hospital inpatient/outpatient or clinic	2	1	2	2016	1	Positive histology	2	2	1	1	93	0	0	0	0	1	Active follow-up	One primary only	Yes	1
55517762	Hospital inpatient/outpatient or clinic	2	1	1	2016	1	Positive histology	2	1	1	3	57	1	0	0	0	1	Active follow-up	One primary only	Yes	1
55515338	Hospital inpatient/outpatient or clinic	1	1	1	2016	3	Positive histology	2	1	1	1	61	0	0	0	0	1	Active follow-up	One primary only	Yes	1
55514168	Hospital inpatient/outpatient or clinic	1	1	1	2016	1	Positive histology	3	1	1	3	55	1	0	0	0	1	Active follow-up	One primary only	Yes	1
55512361	Hospital inpatient/outpatient or clinic	1	1	1	2016	3	Positive histology	3	2	1	1	73	0	0	0	0	1	Active follow-up	One primary only	Yes	1
55511150	Hospital inpatient/outpatient or clinic	1	1	1	2016	3	Positive histology	3	2	1	1	79	0	0	0	0	1	Active follow-up	One primary only	Yes	1
55509148	Hospital inpatient/outpatient or clinic	2	2	1	2016	2	Positive histology	4	1	1	3	50	0	0	0	0	0	Active follow-up	One primary only	Yes	1
55507645	Hospital inpatient/outpatient or clinic	3	1	2	2016	7	Positive histology	2	1	1	2	64	0	0	0	0	1	Active follow-up	One primary only	Yes	1
55505664	Hospital inpatient/outpatient or clinic	1	1	2	2014	8	Positive histology	2	1	3	2	43	0	0	0	0	0	Active follow-up	One primary only	Yes	1
55505659	Hospital inpatient/outpatient or clinic	2	3	2	2013	1	Positive histology	3	2	1	1	84	0	0	0	0	1	Active follow-up	One primary only	Yes	1
55505189	Hospital inpatient/outpatient or clinic	1	1	1	2015	1	Positive histology	2	1	1	2	44	0	0	0	0	1	Active follow-up	One primary only	Yes	1
55505182	Hospital inpatient/outpatient or clinic	1	1	1	2015	2	Positive histology	3	1	1	1	45	0	0	0	0	1	Active follow-up	One primary only	Yes	1
55503613	Hospital inpatient/outpatient or clinic	1	3	2	2016	8	Positive histology	3	2	1	1	67	0	0	0	0	1	Active follow-up	One primary only	Yes	1
55502849	Hospital inpatient/outpatient or clinic	2	1	2	2016	3	Positive histology	2	2	1	1	75	0	0	0	0	1	Active follow-up	One primary only	Yes	1
55502380	Hospital inpatient/outpatient or clinic	1	1	1	2015	1	Positive histology	1	2	1	2	75	0	0	0	0	1	Active follow-up	One primary only	Yes	1
55498940	Hospital inpatient/outpatient or clinic	2	1	1	2015	1	Positive histology	2	2	1	1	68	0	0	0	0	1	Active follow-up	One primary only	Yes	1
55498211	Hospital inpatient/outpatient or clinic	1	1	1	2015	2	Positive histology	2	1	1	1	60	0	0	0	0	1	Active follow-up	One primary only	Yes	1
55498122	Hospital inpatient/outpatient or clinic	1	1	2	2015	8	Positive histology	2	2	1	2	69	0	0	0	0	1	Active follow-up	One primary only	Yes	1
55496896	Hospital inpatient/outpatient or clinic	1	1	1	2015	1	Positive histology	2	1	1	1	63	0	0	0	0	1	Active follow-up	One primary only	Yes	1
55495127	Hospital inpatient/outpatient or clinic	1	3	1	2012	7	Positive histology	5	1	1	3	55	0	0	0	0	1	Active follow-up	One primary only	Yes	1
55494291	Hospital inpatient/outpatient or clinic	1	1	1	2015	3	Positive histology	3	2	1	3	74	0	0	0	0	1	Active follow-up	One primary only	Yes	1
55493091	Hospital inpatient/outpatient or clinic	1	1	1	2014	8	Positive histology	5	2	1	1	82	0	0	0	0	0	Active follow-up	One primary only	Yes	1
55490408	Hospital inpatient/outpatient or clinic	1	1	2	2015	1	Positive histology	1	1	1	1	59	0	0	0	0	1	Active follow-up	One primary only	Yes	1
55488586	Hospital inpatient/outpatient or clinic	2	3	2	2015	1	Positive histology	2	2	1	1	78	0	0	0	0	1	Active follow-up	One primary only	Yes	1
55488382	Hospital inpatient/outpatient or clinic	1	1	1	2015	1	Positive histology	1	2	1	1	84	0	0	0	0	1	Active follow-up	One primary only	Yes	1
55486541	Hospital inpatient/outpatient or clinic	2	1	2	2013	7	Positive histology	3	2	1	1	83	0	0	0	0	0	Active follow-up	One primary only	Yes	1
55483618	Hospital inpatient/outpatient or clinic	2	1	2	2015	2	Positive histology	4	1	1	2	53	0	0	0	0	1	Active follow-up	One primary only	Yes	1
55483600	Hospital inpatient/outpatient or clinic	1	1	1	2014	1	Positive histology	4	2	1	2	77	0	0	0	0	0	Active follow-up	One primary only	Yes	1
55483395	Hospital inpatient/outpatient or clinic	1	1	2	2015	1	Positive histology	1	1	1	3	57	0	0	0	0	1	Active follow-up	One primary only	Yes	1
55479496	Hospital inpatient/outpatient or clinic	2	1	2	2013	1	Positive histology	3	2	1	1	83	0	0	0	0	0	Active follow-up	One primary only	Yes	1
55479359	Hospital inpatient/outpatient or clinic	1	1	1	2015	1	Positive histology	5	1	1	3	59	0	0	0	0	0	Active follow-up	One primary only	Yes	1
55479023	Hospital inpatient/outpatient or clinic	1	2	2	2013	1	Positive histology	2	1	1	2	54	0	0	0	0	0	Active follow-up	One primary only	Yes	1
55478228	Hospital inpatient/outpatient or clinic	1	1	1	2015	1	Positive histology	2	1	1	1	54	0	0	0	0	1	Active follow-up	One primary only	Yes	1
55478207	Hospital inpatient/outpatient or clinic	2	1	1	2015	7	Positive histology	3	1	1	3	42	0	0	0	0	1	Active follow-up	One primary only	Yes	1
55477902	Hospital inpatient/outpatient or clinic	1	1	1	2015	3	Positive histology	4	1	1	2	63	1	0	0	0	1	Active follow-up	One primary only	Yes	1
55476421	Hospital inpatient/outpatient or clinic	1	1	1	2015	1	Positive histology	3	2	1	2	81	0	0	0	0	1	Active follow-up	One primary only	Yes	1
55475792	Hospital inpatient/outpatient or clinic	1	1	1	2014	8	Positive histology	3	1	1	2	57	0	0	0	0	1	Active follow-up	One primary only	Yes	1
55475253	Hospital inpatient/outpatient or clinic	1	1	2	2015	1	Positive histology	4	2	1	2	68	0	0	0	0	1	Active follow-up	One primary only	Yes	1
55475211	Hospital inpatient/outpatient or clinic	1	1	2	2015	3	Positive histology	3	1	1	2	45	0	0	0	0	1	Active follow-up	One primary only	Yes	1
55472487	Hospital inpatient/outpatient or clinic	1	1	2	2015	2	Positive histology	2	1	1	1	59	0	0	0	0	1	Active follow-up	One primary only	Yes	1
55472417	Hospital inpatient/outpatient or clinic	2	3	1	2015	4	Positive histology	2	1	1	1	49	0	0	0	0	1	Active follow-up	One primary only	Yes	1
55472124	Hospital inpatient/outpatient or clinic	1	1	1	2013	2	Positive histology	3	2	1	3	82	0	0	0	0	1	Active follow-up	One primary only	Yes	1
55472032	Hospital inpatient/outpatient or clinic	2	1	1	2015	7	Positive histology	3	2	1	3	79	1	0	0	0	1	Active follow-up	One primary only	Yes	1
55464994	Hospital inpatient/outpatient or clinic	2	1	2	2015	8	Positive histology	1	1	1	1	53	0	0	0	0	1	Active follow-up	One primary only	Yes	1
55464227	Hospital inpatient/outpatient or clinic	1	1	2	2015	4	Positive histology	4	2	3	2	87	0	0	0	0	1	Active follow-up	One primary only	Yes	1
55463523	Hospital inpatient/outpatient or clinic	1	1	1	2015	7	Positive histology	4	1	2	3	42	1	0	0	0	1	Active follow-up	One primary only	Yes	1
55462369	Hospital inpatient/outpatient or clinic	1	1	1	2015	8	Positive histology	5	2	3	2	75	0	0	0	0	1	Active follow-up	One primary only	Yes	1
55460520	Hospital inpatient/outpatient or clinic	1	1	2	2015	7	Positive histology	2	2	1	3	72	0	0	0	0	1	Active follow-up	One primary only	Yes	1
55460180	Hospital inpatient/outpatient or clinic	1	1	1	2015	8	Positive histology	4	1	1	2	65	0	0	0	0	1	Active follow-up	One primary only	Yes	1
55458614	Hospital inpatient/outpatient or clinic	1	1	1	2015	1	Positive histology	4	2	1	1	80	0	0	0	0	1	Active follow-up	One primary only	Yes	1
55458519	Hospital inpatient/outpatient or clinic	1	1	2	2015	1	Positive histology	2	1	1	1	53	0	0	0	0	1	Active follow-up	One primary only	Yes	1
55458398	Hospital inpatient/outpatient or clinic	1	1	2	2015	3	Positive histology	3	1	1	2	57	0	0	0	0	1	Active follow-up	One primary only	Yes	1
55457207	Hospital inpatient/outpatient or clinic	1	3	1	2015	7	Positive histology	2	2	1	3	74	1	0	0	0	1	Active follow-up	One primary only	Yes	1
55457185	Hospital inpatient/outpatient or clinic	1	1	1	2015	8	Positive histology	3	1	1	3	34	1	0	0	0	1	Active follow-up	One primary only	Yes	1
55456369	Hospital inpatient/outpatient or clinic	1	2	1	2015	1	Positive histology	4	1	1	1	51	0	0	0	0	1	Active follow-up	One primary only	Yes	1
55456153	Hospital inpatient/outpatient or clinic	2	1	2	2015	1	Positive histology	2	2	1	1	83	0	0	0	0	1	Active follow-up	One primary only	Yes	1
55455966	Hospital inpatient/outpatient or clinic	1	1	2	2015	1	Positive histology	3	2	1	3	70	0	0	0	0	0	Active follow-up	One primary only	Yes	1
55455575	Hospital inpatient/outpatient or clinic	1	1	1	2015	3	Positive histology	3	2	1	1	66	0	0	0	0	0	Active follow-up	One primary only	Yes	1
55453936	Hospital inpatient/outpatient or clinic	2	1	2	2015	8	Positive histology	3	1	1	3	64	0	0	0	0	0	Active follow-up	One primary only	Yes	1
55453354	Hospital inpatient/outpatient or clinic	1	1	1	2015	8	Positive histology	3	1	1	1	63	0	0	0	0	1	Active follow-up	One primary only	Yes	1
55452866	Hospital inpatient/outpatient or clinic	1	3	2	2015	1	Positive histology	1	1	1	1	56	0	0	0	0	1	Active follow-up	One primary only	Yes	1
55452247	Hospital inpatient/outpatient or clinic	2	1	2	2015	2	Positive histology	3	1	1	1	60	0	0	0	0	1	Active follow-up	One primary only	Yes	1
55450080	Hospital inpatient/outpatient or clinic	1	1	1	2015	5	Positive histology	3	2	1	3	82	0	0	0	0	1	Active follow-up	One primary only	Yes	1
55446822	Hospital inpatient/outpatient or clinic	1	1	1	2015	1	Positive histology	4	1	1	3	64	0	0	0	0	1	Active follow-up	One primary only	Yes	1
55443614	Hospital inpatient/outpatient or clinic	2	1	2	2015	1	Positive histology	2	2	1	1	74	0	0	0	0	1	Active follow-up	One primary only	Yes	1
55441276	Hospital inpatient/outpatient or clinic	2	3	2	2015	1	Positive histology	3	2	1	2	68	0	0	0	0	1	Active follow-up	One primary only	Yes	1
55440797	Hospital inpatient/outpatient or clinic	1	3	1	2015	1	Positive histology	5	2	1	1	80	0	0	0	0	1	Active follow-up	One primary only	Yes	1
55440170	Hospital inpatient/outpatient or clinic	1	1	2	2015	5	Positive histology	1	2	1	3	69	0	0	0	0	1	Active follow-up	One primary only	Yes	1
55439626	Hospital inpatient/outpatient or clinic	1	1	1	2015	1	Positive histology	3	1	2	1	32	1	0	0	0	1	Active follow-up	One primary only	Yes	1
55439609	Hospital inpatient/outpatient or clinic	2	1	2	2015	3	Positive histology	4	1	1	1	34	0	0	0	0	1	Active follow-up	One primary only	Yes	1
55439604	Hospital inpatient/outpatient or clinic	2	3	2	2015	1	Positive histology	2	2	1	2	81	0	0	0	0	1	Active follow-up	One primary only	Yes	1
55436372	Hospital inpatient/outpatient or clinic	1	3	1	2014	1	Positive histology	2	2	1	2	86	0	0	0	0	0	Active follow-up	One primary only	Yes	1
55435520	Hospital inpatient/outpatient or clinic	1	3	2	2015	1	Positive histology	3	1	1	1	62	0	0	0	0	1	Active follow-up	One primary only	Yes	1
55435439	Hospital inpatient/outpatient or clinic	1	1	2	2015	1	Positive histology	3	1	1	3	44	0	0	0	0	1	Active follow-up	One primary only	Yes	1
55435144	Hospital inpatient/outpatient or clinic	2	1	2	2014	1	Positive histology	2	2	1	1	84	0	0	0	0	1	Active follow-up	One primary only	Yes	1
55432113	Hospital inpatient/outpatient or clinic	1	3	2	2015	1	Positive histology	3	1	1	3	55	0	0	0	0	1	Active follow-up	One primary only	Yes	1
55432084	Hospital inpatient/outpatient or clinic	2	1	2	2015	8	Positive histology	3	2	1	2	83	0	0	0	0	1	Active follow-up	One primary only	Yes	1
55431823	Hospital inpatient/outpatient or clinic	2	3	2	2015	6	Positive histology	2	1	1	3	41	0	0	0	0	1	Active follow-up	One primary only	Yes	1
55427909	Hospital inpatient/outpatient or clinic	2	1	2	2015	3	Positive histology	2	2	1	1	84	0	0	0	0	1	Active follow-up	One primary only	Yes	1
55425901	Hospital inpatient/outpatient or clinic	1	1	2	2015	1	Positive histology	4	1	1	2	58	0	0	0	0	1	Active follow-up	One primary only	Yes	1
55422592	Hospital inpatient/outpatient or clinic	2	1	2	2015	7	Positive histology	4	1	1	3	64	0	0	0	0	1	Active follow-up	One primary only	Yes	1
55420556	Hospital inpatient/outpatient or clinic	1	1	2	2015	1	Positive histology	3	1	1	3	55	1	0	0	0	1	Active follow-up	One primary only	Yes	1
55410165	Hospital inpatient/outpatient or clinic	1	1	2	2015	7	Positive histology	2	1	1	3	38	0	0	0	0	1	Active follow-up	One primary only	Yes	1
55410014	Hospital inpatient/outpatient or clinic	1	1	1	2015	7	Positive histology	3	2	2	3	70	0	1	0	1	0	Active follow-up	One primary only	Yes	1
55407857	Hospital inpatient/outpatient or clinic	2	3	1	2015	1	Positive histology	4	1	1	1	46	0	0	0	0	1	Active follow-up	One primary only	Yes	1
55407370	Hospital inpatient/outpatient or clinic	2	1	2	2015	1	Positive histology	3	1	1	3	65	0	0	0	0	0	Active follow-up	One primary only	Yes	1
55406545	Hospital inpatient/outpatient or clinic	1	1	2	2015	8	Positive histology	3	1	1	1	60	1	0	0	0	1	Active follow-up	One primary only	Yes	1
55405134	Hospital inpatient/outpatient or clinic	1	1	1	2015	2	Positive histology	4	1	1	2	64	1	0	0	0	1	Active follow-up	One primary only	Yes	1
55404452	Hospital inpatient/outpatient or clinic	2	1	1	2015	2	Positive histology	1	2	1	1	74	0	0	0	0	0	Active follow-up	One primary only	Yes	1
55403427	Hospital inpatient/outpatient or clinic	1	1	1	2014	8	Positive histology	4	2	1	3	70	1	0	0	0	1	Active follow-up	One primary only	Yes	1
55399112	Hospital inpatient/outpatient or clinic	1	1	2	2014	1	Positive histology	2	2	1	1	71	0	0	0	0	1	Active follow-up	One primary only	Yes	1
55398619	Hospital inpatient/outpatient or clinic	1	1	1	2015	7	Positive histology	4	1	1	3	60	0	0	0	0	1	Active follow-up	One primary only	Yes	1
55397599	Hospital inpatient/outpatient or clinic	2	1	2	2015	1	Positive histology	4	1	1	1	56	0	0	0	0	1	Active follow-up	One primary only	Yes	1
55397349	Hospital inpatient/outpatient or clinic	1	1	1	2015	1	Positive histology	2	2	1	1	67	0	0	0	0	1	Active follow-up	One primary only	Yes	1
55396284	Hospital inpatient/outpatient or clinic	1	3	1	2015	1	Positive histology	2	2	1	1	70	0	0	0	0	1	Active follow-up	One primary only	Yes	1
55396222	Hospital inpatient/outpatient or clinic	1	1	1	2015	8	Positive histology	2	2	1	3	70	0	0	0	0	1	Active follow-up	One primary only	Yes	1
55396073	Hospital inpatient/outpatient or clinic	2	3	2	2010	8	Positive histology	2	2	1	2	75	0	0	0	0	0	Active follow-up	One primary only	Yes	1
55395658	Hospital inpatient/outpatient or clinic	1	1	2	2011	1	Positive histology	2	2	1	2	75	0	0	0	0	1	Active follow-up	One primary only	Yes	1
55393111	Hospital inpatient/outpatient or clinic	2	1	2	2015	8	Positive histology	1	1	1	1	57	0	0	0	0	1	Active follow-up	One primary only	Yes	1
55392211	Hospital inpatient/outpatient or clinic	3	1	2	2014	1	Positive histology	2	1	1	1	43	0	0	0	0	1	Active follow-up	One primary only	Yes	1
55392028	Hospital inpatient/outpatient or clinic	1	3	1	2015	2	Positive histology	2	2	1	1	69	0	0	0	0	1	Active follow-up	One primary only	Yes	1
55391436	Hospital inpatient/outpatient or clinic	2	1	1	2015	2	Positive histology	1	1	1	3	57	0	0	0	0	1	Active follow-up	One primary only	Yes	1
55385025	Hospital inpatient/outpatient or clinic	1	2	1	2015	7	Positive histology	4	2	1	2	76	1	0	0	0	0	Active follow-up	One primary only	Yes	1
55384963	Hospital inpatient/outpatient or clinic	2	2	1	2015	1	Positive histology	2	1	1	1	59	0	0	0	0	1	Active follow-up	One primary only	Yes	1
55380779	Hospital inpatient/outpatient or clinic	2	1	1	2015	3	Positive histology	4	1	1	2	59	0	0	0	0	1	Active follow-up	One primary only	Yes	1
55379284	Hospital inpatient/outpatient or clinic	3	3	2	2015	7	Positive histology	3	2	1	2	78	0	0	0	0	1	Active follow-up	One primary only	Yes	1
55378697	Hospital inpatient/outpatient or clinic	1	3	2	2015	1	Positive histology	4	2	1	2	72	1	0	0	0	1	Active follow-up	One primary only	Yes	1
55377316	Hospital inpatient/outpatient or clinic	1	1	1	2015	8	Positive histology	2	2	1	1	69	0	0	0	0	1	Active follow-up	One primary only	Yes	1
55376944	Hospital inpatient/outpatient or clinic	1	1	1	2015	1	Positive histology	1	1	1	1	59	0	0	0	0	1	Active follow-up	One primary only	Yes	1
55376339	Hospital inpatient/outpatient or clinic	1	1	1	2015	3	Positive histology	2	1	1	1	63	0	0	0	0	1	Active follow-up	One primary only	Yes	1
55375276	Hospital inpatient/outpatient or clinic	2	1	2	2015	1	Positive histology	2	2	1	3	83	0	0	0	0	1	Active follow-up	One primary only	Yes	1
55375024	Hospital inpatient/outpatient or clinic	2	3	1	2015	2	Positive histology	2	1	1	2	39	0	0	0	0	1	Active follow-up	One primary only	Yes	1
55374415	Hospital inpatient/outpatient or clinic	2	2	2	2015	1	Positive histology	3	2	1	2	88	0	0	0	0	0	Active follow-up	One primary only	Yes	1
55371763	Hospital inpatient/outpatient or clinic	1	1	2	2015	4	Positive histology	4	1	1	1	63	0	0	0	0	1	Active follow-up	One primary only	Yes	1
55368309	Hospital inpatient/outpatient or clinic	1	1	1	2015	8	Positive histology	5	1	1	3	58	1	0	0	0	0	Active follow-up	One primary only	Yes	1
55366095	Hospital inpatient/outpatient or clinic	2	1	1	2015	8	Positive histology	4	1	2	1	54	0	0	0	0	1	Active follow-up	One primary only	Yes	1
55364998	Hospital inpatient/outpatient or clinic	1	1	1	2015	1	Positive histology	2	2	1	1	66	1	0	0	0	1	Active follow-up	One primary only	Yes	1
55362733	Hospital inpatient/outpatient or clinic	2	1	2	2015	7	Positive histology	3	1	1	3	60	0	0	0	0	0	Active follow-up	One primary only	Yes	1
55362276	Hospital inpatient/outpatient or clinic	2	1	1	2015	1	Positive histology	4	1	1	1	55	0	0	0	0	1	Active follow-up	One primary only	Yes	1
55362093	Hospital inpatient/outpatient or clinic	1	3	2	2015	3	Positive histology	3	2	1	2	75	0	0	0	0	1	Active follow-up	One primary only	Yes	1
55361811	Hospital inpatient/outpatient or clinic	1	3	1	2015	3	Positive histology	3	1	1	2	54	1	0	0	0	1	Active follow-up	One primary only	Yes	1
55360662	Hospital inpatient/outpatient or clinic	2	3	2	2015	1	Positive histology	3	1	1	1	52	0	0	0	0	1	Active follow-up	One primary only	Yes	1
55360203	Hospital inpatient/outpatient or clinic	1	1	1	2013	2	Positive histology	1	1	1	1	27	0	0	0	0	1	Active follow-up	One primary only	Yes	1
55358907	Hospital inpatient/outpatient or clinic	1	2	1	2015	1	Positive histology	3	1	1	2	39	0	0	0	0	1	Active follow-up	One primary only	Yes	1
55358873	Hospital inpatient/outpatient or clinic	1	1	2	2014	8	Positive histology	1	1	1	3	63	0	0	0	0	1	Active follow-up	One primary only	Yes	1
55358872	Hospital inpatient/outpatient or clinic	1	1	2	2014	1	Positive histology	1	1	1	1	52	0	0	0	0	1	Active follow-up	One primary only	Yes	1
55355955	Hospital inpatient/outpatient or clinic	1	2	1	2014	1	Positive histology	3	1	1	2	63	0	0	0	0	1	Active follow-up	One primary only	Yes	1
55355687	Hospital inpatient/outpatient or clinic	2	1	1	2014	1	Positive histology	3	1	1	1	53	0	0	0	0	1	Active follow-up	One primary only	Yes	1
55354149	Hospital inpatient/outpatient or clinic	1	1	1	2015	7	Positive histology	4	1	1	1	58	0	0	0	0	1	Active follow-up	One primary only	Yes	1
55352454	Hospital inpatient/outpatient or clinic	2	3	2	2014	1	Positive histology	2	2	1	1	71	0	0	0	0	1	Active follow-up	One primary only	Yes	1
55352449	Hospital inpatient/outpatient or clinic	1	3	2	2014	1	Positive histology	1	2	1	1	69	0	0	0	0	1	Active follow-up	One primary only	Yes	1
55352112	Hospital inpatient/outpatient or clinic	2	1	2	2015	1	Positive histology	2	1	1	3	60	0	0	0	0	1	Active follow-up	One primary only	Yes	1
55351461	Hospital inpatient/outpatient or clinic	2	1	1	2013	8	Positive histology	4	2	1	2	66	0	0	0	0	0	Active follow-up	One primary only	Yes	1
55351452	Hospital inpatient/outpatient or clinic	1	1	1	2015	6	Positive histology	3	1	1	3	65	0	0	0	0	1	Active follow-up	One primary only	Yes	1
55351026	Hospital inpatient/outpatient or clinic	1	1	2	2015	8	Positive histology	4	1	1	1	56	0	0	0	0	1	Active follow-up	One primary only	Yes	1
55350951	Hospital inpatient/outpatient or clinic	2	1	1	2015	1	Positive histology	2	1	1	1	62	0	0	0	0	1	Active follow-up	One primary only	Yes	1
55350726	Hospital inpatient/outpatient or clinic	1	1	1	2015	1	Positive histology	2	1	1	1	57	0	0	0	0	1	Active follow-up	One primary only	Yes	1
54970371	Hospital inpatient/outpatient or clinic	2	1	1	2014	1	Positive histology	3	2	1	1	92	0	0	0	0	0	Active follow-up	One primary only	Yes	1
54969373	Hospital inpatient/outpatient or clinic	2	1	2	2015	8	Positive histology	2	1	1	1	33	0	0	0	0	1	Active follow-up	One primary only	Yes	1
54967352	Hospital inpatient/outpatient or clinic	2	1	1	2011	8	Positive histology	3	2	3	3	76	1	0	0	0	0	Active follow-up	One primary only	Yes	1
54967122	Hospital inpatient/outpatient or clinic	2	3	1	2015	1	Positive histology	3	1	1	1	59	0	0	0	0	1	Active follow-up	One primary only	Yes	1
54966612	Hospital inpatient/outpatient or clinic	1	1	1	2014	1	Positive histology	3	2	1	1	71	0	0	0	0	1	Active follow-up	One primary only	Yes	1
54965785	Hospital inpatient/outpatient or clinic	1	1	2	2015	8	Positive histology	4	2	1	1	88	0	0	0	0	1	Active follow-up	One primary only	Yes	1
54958890	Hospital inpatient/outpatient or clinic	1	1	2	2015	1	Positive histology	2	2	1	1	72	0	0	0	0	1	Active follow-up	One primary only	Yes	1
54958407	Hospital inpatient/outpatient or clinic	1	3	1	2015	7	Positive histology	5	1	1	3	52	1	0	0	0	1	Active follow-up	One primary only	Yes	1
54957697	Hospital inpatient/outpatient or clinic	1	1	1	2015	8	Positive histology	3	1	1	1	53	0	0	0	0	1	Active follow-up	One primary only	Yes	1
54955469	Hospital inpatient/outpatient or clinic	2	1	2	2014	3	Positive histology	1	1	1	1	42	0	0	0	0	1	Active follow-up	One primary only	Yes	1
54954484	Hospital inpatient/outpatient or clinic	1	1	2	2015	3	Positive histology	2	1	1	1	46	0	0	0	0	1	Active follow-up	One primary only	Yes	1
54953520	Hospital inpatient/outpatient or clinic	2	1	2	2015	8	Positive histology	1	2	3	1	72	0	0	0	0	1	Active follow-up	One primary only	Yes	1
54953347	Hospital inpatient/outpatient or clinic	1	1	1	2015	4	Positive histology	3	1	1	2	45	0	0	0	0	1	Active follow-up	One primary only	Yes	1
54951967	Hospital inpatient/outpatient or clinic	1	3	2	2015	1	Positive histology	3	1	1	2	26	0	0	0	0	1	Active follow-up	One primary only	Yes	1
54950592	Hospital inpatient/outpatient or clinic	3	3	2	2015	1	Positive histology	2	2	1	1	76	0	0	0	0	1	Active follow-up	One primary only	Yes	1
54947346	Hospital inpatient/outpatient or clinic	2	1	2	2015	8	Positive histology	2	1	2	1	23	0	0	0	0	1	Active follow-up	One primary only	Yes	1
54946411	Hospital inpatient/outpatient or clinic	2	1	2	2015	6	Positive histology	2	2	1	3	89	0	0	0	0	0	Active follow-up	One primary only	Yes	1
54945522	Hospital inpatient/outpatient or clinic	2	1	2	2015	7	Positive histology	3	2	1	3	78	0	0	1	0	0	Active follow-up	One primary only	Yes	1
54943768	Hospital inpatient/outpatient or clinic	3	3	1	2014	1	Positive histology	2	2	1	2	76	0	0	0	0	1	Active follow-up	One primary only	Yes	1
54942472	Hospital inpatient/outpatient or clinic	2	1	1	2014	1	Positive histology	3	1	1	2	20	0	0	0	0	1	Active follow-up	One primary only	Yes	1
54942457	Hospital inpatient/outpatient or clinic	1	1	2	2014	8	Positive histology	5	2	1	2	82	0	0	0	0	1	Active follow-up	One primary only	Yes	1
54942244	Hospital inpatient/outpatient or clinic	2	1	1	2015	4	Positive histology	2	1	1	1	65	0	0	0	0	1	Active follow-up	One primary only	Yes	1
54938637	Hospital inpatient/outpatient or clinic	2	1	2	2015	1	Positive histology	2	2	1	2	74	0	0	0	0	1	Active follow-up	One primary only	Yes	1
54938599	Hospital inpatient/outpatient or clinic	2	2	2	2014	1	Positive histology	2	2	1	1	67	0	0	0	0	1	Active follow-up	One primary only	Yes	1
54937519	Hospital inpatient/outpatient or clinic	1	1	2	2015	8	Positive histology	1	1	1	1	51	0	0	0	0	1	Active follow-up	One primary only	Yes	1
54936008	Hospital inpatient/outpatient or clinic	1	1	2	2015	1	Positive histology	1	2	3	3	74	0	0	0	0	1	Active follow-up	One primary only	Yes	1
54935253	Hospital inpatient/outpatient or clinic	2	1	1	2015	2	Positive histology	3	1	1	2	60	0	0	0	0	0	Active follow-up	One primary only	Yes	1
54930973	Hospital inpatient/outpatient or clinic	2	3	1	2015	2	Positive histology	2	1	1	1	55	1	0	0	0	1	Active follow-up	One primary only	Yes	1
54924472	Hospital inpatient/outpatient or clinic	1	1	2	2015	8	Positive histology	5	1	1	1	64	0	0	0	0	0	Active follow-up	One primary only	Yes	1
54924297	Hospital inpatient/outpatient or clinic	1	2	2	2014	8	Positive histology	4	2	1	1	69	0	0	0	0	1	Active follow-up	One primary only	Yes	1
54923632	Hospital inpatient/outpatient or clinic	2	1	1	2014	8	Positive histology	3	2	1	2	77	0	0	0	0	1	Active follow-up	One primary only	Yes	1
54923026	Hospital inpatient/outpatient or clinic	3	1	1	2014	1	Positive histology	2	2	1	1	71	0	0	0	0	1	Active follow-up	One primary only	Yes	1
54920755	Hospital inpatient/outpatient or clinic	2	1	1	2014	1	Positive histology	3	1	1	2	43	0	0	0	0	1	Active follow-up	One primary only	Yes	1
54920293	Hospital inpatient/outpatient or clinic	2	3	1	2014	1	Positive histology	2	1	1	1	64	1	1	0	0	1	Active follow-up	One primary only	Yes	1
54915779	Hospital inpatient/outpatient or clinic	1	3	1	2012	1	Positive histology	3	1	1	1	50	0	0	0	0	0	Active follow-up	One primary only	Yes	1
54912830	Hospital inpatient/outpatient or clinic	1	1	2	2010	8	Positive histology	4	1	1	3	60	0	0	0	0	1	Active follow-up	One primary only	Yes	1
54910551	Hospital inpatient/outpatient or clinic	2	2	2	2014	1	Positive histology	2	2	1	1	79	0	0	0	0	1	Active follow-up	One primary only	Yes	1
54908900	Hospital inpatient/outpatient or clinic	2	3	1	2015	1	Positive histology	3	1	1	2	50	0	0	0	0	1	Active follow-up	One primary only	Yes	1
54905835	Hospital inpatient/outpatient or clinic	2	1	1	2014	8	Positive histology	3	1	1	2	50	0	0	0	0	1	Active follow-up	One primary only	Yes	1
54904924	Hospital inpatient/outpatient or clinic	1	1	1	2014	1	Positive histology	3	2	1	1	77	0	0	0	0	0	Active follow-up	One primary only	Yes	1
54900960	Hospital inpatient/outpatient or clinic	1	1	1	2014	1	Positive histology	2	1	1	2	59	0	0	0	0	1	Active follow-up	One primary only	Yes	1
54899636	Hospital inpatient/outpatient or clinic	1	1	1	2014	1	Positive histology	2	2	1	2	73	0	0	0	0	1	Active follow-up	One primary only	Yes	1
54899558	Hospital inpatient/outpatient or clinic	1	2	1	2014	5	Positive histology	1	1	1	3	54	0	0	0	0	1	Active follow-up	One primary only	Yes	1
54895767	Hospital inpatient/outpatient or clinic	1	3	1	2014	8	Positive histology	4	1	1	1	53	0	0	0	0	0	Active follow-up	One primary only	Yes	1
54894273	Hospital inpatient/outpatient or clinic	2	1	2	2014	1	Positive histology	2	2	1	1	67	0	0	0	0	1	Active follow-up	One primary only	Yes	1
54894117	Hospital inpatient/outpatient or clinic	1	1	2	2014	7	Positive histology	2	1	1	1	61	0	0	0	0	1	Active follow-up	One primary only	Yes	1
54890930	Hospital inpatient/outpatient or clinic	3	1	2	2014	1	Positive histology	2	2	1	3	81	0	0	0	0	1	Active follow-up	One primary only	Yes	1
54889282	Hospital inpatient/outpatient or clinic	1	3	1	2014	2	Positive histology	3	2	1	1	73	0	0	0	0	1	Active follow-up	One primary only	Yes	1
54888151	Hospital inpatient/outpatient or clinic	1	1	2	2014	2	Positive histology	2	2	1	1	67	0	0	0	0	1	Active follow-up	One primary only	Yes	1
54887650	Hospital inpatient/outpatient or clinic	2	1	2	2014	8	Positive histology	4	2	1	2	66	0	0	0	0	0	Active follow-up	One primary only	Yes	1
54886659	Hospital inpatient/outpatient or clinic	1	1	1	2014	7	Positive histology	5	2	1	3	72	1	0	0	0	0	Active follow-up	One primary only	Yes	1
54885528	Hospital inpatient/outpatient or clinic	2	1	1	2014	7	Positive histology	3	2	1	1	67	0	0	0	0	1	Active follow-up	One primary only	Yes	1
54885374	Hospital inpatient/outpatient or clinic	3	1	1	2014	1	Positive histology	2	1	1	1	61	0	0	0	0	1	Active follow-up	One primary only	Yes	1
54885086	Hospital inpatient/outpatient or clinic	1	1	1	2014	8	Positive histology	3	1	1	3	49	0	0	0	0	1	Active follow-up	One primary only	Yes	1
54883270	Hospital inpatient/outpatient or clinic	1	1	1	2014	7	Positive histology	4	2	1	3	73	0	0	0	0	0	Active follow-up	One primary only	Yes	1
54882258	Hospital inpatient/outpatient or clinic	1	1	2	2014	1	Positive histology	3	1	2	2	60	0	0	0	0	1	Active follow-up	One primary only	Yes	1
54877995	Hospital inpatient/outpatient or clinic	1	1	2	2014	1	Positive histology	3	1	1	1	58	0	0	0	0	1	Active follow-up	One primary only	Yes	1
54877144	Hospital inpatient/outpatient or clinic	2	2	2	2014	1	Positive histology	2	2	1	1	66	0	0	0	0	1	Active follow-up	One primary only	Yes	1
54874608	Hospital inpatient/outpatient or clinic	2	1	2	2014	8	Positive histology	2	2	1	3	71	0	0	0	0	1	Active follow-up	One primary only	Yes	1
54872930	Hospital inpatient/outpatient or clinic	1	1	2	2014	2	Positive histology	3	1	1	1	63	0	0	0	0	1	Active follow-up	One primary only	Yes	1
54872634	Hospital inpatient/outpatient or clinic	2	3	2	2014	1	Positive histology	2	2	1	1	78	0	0	0	0	1	Active follow-up	One primary only	Yes	1
54872175	Hospital inpatient/outpatient or clinic	1	3	1	2014	1	Positive histology	3	1	1	2	60	0	0	0	0	1	Active follow-up	One primary only	Yes	1
54870105	Hospital inpatient/outpatient or clinic	1	3	2	2014	8	Positive histology	4	2	3	2	76	0	0	0	0	1	Active follow-up	One primary only	Yes	1
54869290	Hospital inpatient/outpatient or clinic	1	1	1	2014	1	Positive histology	2	2	1	1	68	0	0	0	0	1	Active follow-up	One primary only	Yes	1
54868207	Hospital inpatient/outpatient or clinic	1	1	1	2014	7	Positive histology	4	1	1	3	61	0	0	0	0	0	Active follow-up	One primary only	Yes	1
54867542	Hospital inpatient/outpatient or clinic	2	2	1	2014	1	Positive histology	1	1	1	3	47	0	0	0	0	1	Active follow-up	One primary only	Yes	1
54865430	Hospital inpatient/outpatient or clinic	1	1	2	2014	8	Positive histology	2	2	1	1	72	0	0	0	0	1	Active follow-up	One primary only	Yes	1
54864333	Hospital inpatient/outpatient or clinic	2	1	2	2014	2	Positive histology	5	2	2	3	67	1	1	0	0	0	Active follow-up	One primary only	Yes	1
54863404	Hospital inpatient/outpatient or clinic	1	3	1	2014	8	Positive histology	3	2	1	2	68	0	0	0	0	0	Active follow-up	One primary only	Yes	1
54861877	Hospital inpatient/outpatient or clinic	2	1	2	2014	3	Positive histology	2	2	1	1	80	0	0	0	0	1	Active follow-up	One primary only	Yes	1
54860273	Hospital inpatient/outpatient or clinic	1	1	2	2014	1	Positive histology	2	2	1	2	73	0	0	0	0	1	Active follow-up	One primary only	Yes	1
54859775	Hospital inpatient/outpatient or clinic	2	2	1	2014	8	Positive histology	4	1	1	3	63	1	0	0	1	0	Active follow-up	One primary only	Yes	1
54859761	Hospital inpatient/outpatient or clinic	2	1	1	2014	6	Positive histology	2	1	1	3	49	0	0	0	0	1	Active follow-up	One primary only	Yes	1
54854018	Hospital inpatient/outpatient or clinic	2	1	2	2014	8	Positive histology	2	1	1	1	46	0	0	0	0	1	Active follow-up	One primary only	Yes	1
54853870	Hospital inpatient/outpatient or clinic	1	1	1	2012	1	Positive histology	3	2	1	3	89	0	0	0	0	1	Active follow-up	One primary only	Yes	1
54853185	Hospital inpatient/outpatient or clinic	2	1	1	2014	3	Positive histology	3	1	1	1	57	0	0	0	0	1	Active follow-up	One primary only	Yes	1
54851190	Hospital inpatient/outpatient or clinic	2	1	1	2013	8	Positive histology	5	1	2	3	35	1	0	0	0	1	Active follow-up	One primary only	Yes	1
54848584	Hospital inpatient/outpatient or clinic	2	1	2	2014	7	Positive histology	1	1	1	3	60	1	1	0	0	0	Active follow-up	One primary only	Yes	1
54847862	Hospital inpatient/outpatient or clinic	1	1	2	2014	3	Positive histology	4	1	1	3	45	0	0	0	0	1	Active follow-up	One primary only	Yes	1
54847012	Hospital inpatient/outpatient or clinic	2	1	2	2014	1	Positive histology	3	1	1	3	49	1	0	0	0	1	Active follow-up	One primary only	Yes	1
54842770	Hospital inpatient/outpatient or clinic	1	3	1	2014	7	Positive histology	3	1	1	3	54	0	0	0	0	1	Active follow-up	One primary only	Yes	1
54842344	Hospital inpatient/outpatient or clinic	1	3	1	2014	3	Positive histology	1	1	1	1	32	0	0	0	0	1	Active follow-up	One primary only	Yes	1
54842332	Hospital inpatient/outpatient or clinic	1	3	2	2014	1	Positive histology	2	1	1	1	49	0	0	0	0	1	Active follow-up	One primary only	Yes	1
54841890	Hospital inpatient/outpatient or clinic	1	1	1	2014	1	Positive histology	3	2	1	1	73	0	0	0	0	1	Active follow-up	One primary only	Yes	1
54839482	Hospital inpatient/outpatient or clinic	2	1	2	2013	8	Positive histology	3	1	2	3	19	1	0	0	0	1	Active follow-up	One primary only	Yes	1
54838098	Hospital inpatient/outpatient or clinic	1	1	2	2014	1	Positive histology	2	2	1	1	82	0	0	0	0	1	Active follow-up	One primary only	Yes	1
54837192	Hospital inpatient/outpatient or clinic	2	3	2	2014	8	Positive histology	4	2	1	1	68	0	0	0	0	1	Active follow-up	One primary only	Yes	1
54837060	Hospital inpatient/outpatient or clinic	1	1	1	2014	8	Positive histology	4	1	1	3	61	0	0	0	0	0	Active follow-up	One primary only	Yes	1
54832596	Hospital inpatient/outpatient or clinic	1	1	1	2014	1	Positive histology	2	2	1	3	70	0	0	0	0	1	Active follow-up	One primary only	Yes	1
54832378	Hospital inpatient/outpatient or clinic	1	1	2	2014	8	Positive histology	4	1	1	2	58	1	0	0	0	1	Active follow-up	One primary only	Yes	1
54827889	Hospital inpatient/outpatient or clinic	2	1	2	2014	2	Positive histology	2	1	1	3	61	0	0	0	0	1	Active follow-up	One primary only	Yes	1
54827522	Hospital inpatient/outpatient or clinic	1	1	1	2014	3	Positive histology	4	1	1	1	49	0	0	0	0	1	Active follow-up	One primary only	Yes	1
54827362	Hospital inpatient/outpatient or clinic	3	1	1	2013	1	Positive histology	2	2	1	1	75	0	0	0	0	1	Active follow-up	One primary only	Yes	1
54824297	Hospital inpatient/outpatient or clinic	2	3	1	2014	1	Positive histology	2	2	1	2	78	0	0	0	0	0	Active follow-up	One primary only	Yes	1
54822832	Hospital inpatient/outpatient or clinic	1	3	2	2014	1	Positive histology	2	2	1	2	69	0	0	0	0	1	Active follow-up	One primary only	Yes	1
54822096	Hospital inpatient/outpatient or clinic	1	1	2	2013	7	Positive histology	3	1	3	2	55	0	0	0	0	0	Active follow-up	One primary only	Yes	1
54819297	Hospital inpatient/outpatient or clinic	1	3	1	2013	1	Positive histology	3	2	1	3	70	0	0	0	0	1	Active follow-up	One primary only	Yes	1
54818189	Hospital inpatient/outpatient or clinic	1	1	1	2014	1	Positive histology	4	1	1	1	44	1	0	0	0	1	Active follow-up	One primary only	Yes	1
54817378	Hospital inpatient/outpatient or clinic	1	3	2	2012	1	Positive histology	2	1	1	3	60	0	0	0	0	1	Active follow-up	One primary only	Yes	1
54816006	Hospital inpatient/outpatient or clinic	2	1	2	2014	8	Positive histology	4	2	1	2	77	0	0	0	0	1	Active follow-up	One primary only	Yes	1
54812381	Hospital inpatient/outpatient or clinic	1	1	1	2013	1	Positive histology	2	1	1	1	46	0	0	0	0	1	Active follow-up	One primary only	Yes	1
54809766	Hospital inpatient/outpatient or clinic	2	1	2	2014	3	Positive histology	2	2	1	3	89	0	0	0	0	1	Active follow-up	One primary only	Yes	1
54808941	Hospital inpatient/outpatient or clinic	2	1	1	2014	2	Positive histology	3	1	1	3	40	0	0	0	0	1	Active follow-up	One primary only	Yes	1
54807774	Hospital inpatient/outpatient or clinic	1	1	1	2013	1	Positive histology	1	1	1	1	57	0	0	0	0	1	Active follow-up	One primary only	Yes	1
54806773	Hospital inpatient/outpatient or clinic	2	1	2	2014	4	Positive histology	3	1	1	1	36	0	0	0	0	1	Active follow-up	One primary only	Yes	1
54806674	Hospital inpatient/outpatient or clinic	2	1	1	2014	5	Positive histology	4	1	1	3	51	0	0	0	0	1	Active follow-up	One primary only	Yes	1
54805343	Hospital inpatient/outpatient or clinic	1	1	2	2013	8	Positive histology	4	2	1	1	69	0	0	0	0	0	Active follow-up	One primary only	Yes	1
54805203	Hospital inpatient/outpatient or clinic	1	1	1	2013	1	Positive histology	4	1	1	1	42	0	0	0	0	1	Active follow-up	One primary only	Yes	1
54803401	Hospital inpatient/outpatient or clinic	2	3	2	2014	1	Positive histology	2	2	1	1	74	0	0	0	0	1	Active follow-up	One primary only	Yes	1
54803162	Hospital inpatient/outpatient or clinic	1	1	1	2014	2	Positive histology	4	1	1	2	59	0	0	0	0	0	Active follow-up	One primary only	Yes	1
54802835	Hospital inpatient/outpatient or clinic	2	3	2	2014	5	Positive histology	3	2	1	3	80	0	0	0	0	0	Active follow-up	One primary only	Yes	1
54802648	Hospital inpatient/outpatient or clinic	2	1	2	2013	8	Positive histology	3	2	1	1	71	0	0	0	0	1	Active follow-up	One primary only	Yes	1
54800953	Hospital inpatient/outpatient or clinic	1	3	1	2014	3	Positive histology	4	2	1	2	74	0	0	0	0	1	Active follow-up	One primary only	Yes	1
54800240	Hospital inpatient/outpatient or clinic	1	1	2	2014	2	Positive histology	2	1	1	2	34	0	0	0	0	1	Active follow-up	One primary only	Yes	1
54417677	Hospital inpatient/outpatient or clinic	1	1	1	2014	8	Positive histology	1	2	1	3	68	0	0	0	0	1	Active follow-up	One primary only	Yes	1
54417328	Hospital inpatient/outpatient or clinic	1	3	2	2014	3	Positive histology	3	1	1	1	28	0	0	0	0	1	Active follow-up	One primary only	Yes	1
54415730	Hospital inpatient/outpatient or clinic	1	2	1	2013	1	Positive histology	4	2	1	2	74	0	0	0	0	1	Active follow-up	One primary only	Yes	1
54415163	Hospital inpatient/outpatient or clinic	2	1	1	2014	7	Positive histology	2	1	1	2	25	0	0	0	0	1	Active follow-up	One primary only	Yes	1
54413156	Hospital inpatient/outpatient or clinic	1	1	2	2014	7	Positive histology	2	1	1	3	60	0	0	0	0	1	Active follow-up	One primary only	Yes	1
54411161	Hospital inpatient/outpatient or clinic	1	1	2	2013	2	Positive histology	3	1	1	1	63	0	0	0	0	1	Active follow-up	One primary only	Yes	1
54410118	Hospital inpatient/outpatient or clinic	1	3	2	2012	7	Positive histology	4	1	1	3	65	0	0	0	0	1	Active follow-up	One primary only	Yes	1
54409772	Hospital inpatient/outpatient or clinic	1	3	1	2014	6	Positive histology	3	1	1	3	60	0	0	0	0	1	Active follow-up	One primary only	Yes	1
54409514	Hospital inpatient/outpatient or clinic	1	1	2	2013	8	Positive histology	3	1	1	2	32	0	0	0	0	1	Active follow-up	One primary only	Yes	1
54406894	Hospital inpatient/outpatient or clinic	1	1	2	2014	1	Positive histology	2	1	1	1	52	0	0	0	0	1	Active follow-up	One primary only	Yes	1
54405463	Hospital inpatient/outpatient or clinic	1	1	1	2014	8	Positive histology	2	1	1	2	60	0	0	0	0	0	Active follow-up	One primary only	Yes	1
54403714	Hospital inpatient/outpatient or clinic	1	3	1	2014	1	Positive histology	4	2	1	2	77	0	0	0	0	1	Active follow-up	One primary only	Yes	1
54403522	Hospital inpatient/outpatient or clinic	2	1	2	2014	8	Positive histology	2	2	1	3	78	0	0	0	0	0	Active follow-up	One primary only	Yes	1
54403055	Hospital inpatient/outpatient or clinic	1	1	2	2014	1	Positive histology	1	1	1	3	62	0	0	0	0	1	Active follow-up	One primary only	Yes	1
54403048	Hospital inpatient/outpatient or clinic	2	1	1	2014	2	Positive histology	5	2	3	3	74	0	0	0	0	1	Active follow-up	One primary only	Yes	1
54402567	Hospital inpatient/outpatient or clinic	1	1	1	2014	1	Positive histology	2	2	1	1	76	0	0	0	0	1	Active follow-up	One primary only	Yes	1
54399227	Hospital inpatient/outpatient or clinic	2	2	2	2014	1	Positive histology	1	1	1	1	58	0	0	0	0	1	Active follow-up	One primary only	Yes	1
54397782	Hospital inpatient/outpatient or clinic	1	1	1	2014	8	Positive histology	4	1	1	1	57	0	0	0	0	1	Active follow-up	One primary only	Yes	1
54395508	Hospital inpatient/outpatient or clinic	2	1	1	2014	1	Positive histology	2	1	1	3	53	1	0	0	0	1	Active follow-up	One primary only	Yes	1
54393983	Hospital inpatient/outpatient or clinic	1	1	2	2014	7	Positive histology	3	1	1	3	50	1	0	0	0	1	Active follow-up	One primary only	Yes	1
54393966	Hospital inpatient/outpatient or clinic	2	2	1	2013	7	Positive histology	5	1	1	3	50	1	0	0	0	0	Active follow-up	One primary only	Yes	1
54393482	Hospital inpatient/outpatient or clinic	1	1	1	2014	1	Positive histology	2	2	1	1	78	0	0	0	0	1	Active follow-up	One primary only	Yes	1
54390775	Hospital inpatient/outpatient or clinic	1	1	1	2014	1	Positive histology	2	1	1	2	39	0	0	0	0	1	Active follow-up	One primary only	Yes	1
54390310	Hospital inpatient/outpatient or clinic	1	1	1	2014	7	Positive histology	4	2	1	2	66	0	0	0	0	1	Active follow-up	One primary only	Yes	1
54388851	Hospital inpatient/outpatient or clinic	1	1	1	2014	4	Positive histology	5	1	3	3	64	1	0	0	0	1	Active follow-up	One primary only	Yes	1
54388611	Hospital inpatient/outpatient or clinic	2	1	1	2014	5	Positive histology	2	1	1	3	59	0	0	0	0	1	Active follow-up	One primary only	Yes	1
54385822	Hospital inpatient/outpatient or clinic	2	3	2	2014	8	Positive histology	2	1	1	1	58	0	0	0	0	1	Active follow-up	One primary only	Yes	1
54383559	Hospital inpatient/outpatient or clinic	2	1	1	2013	7	Positive histology	4	1	1	3	59	0	0	0	0	0	Active follow-up	One primary only	Yes	1
54383105	Hospital inpatient/outpatient or clinic	1	1	2	2011	8	Positive histology	1	2	1	1	79	0	0	0	0	1	Active follow-up	One primary only	Yes	1
54382785	Hospital inpatient/outpatient or clinic	1	1	2	2012	7	Positive histology	5	1	3	3	64	0	0	0	0	1	Active follow-up	One primary only	Yes	1
54380097	Hospital inpatient/outpatient or clinic	1	1	1	2014	4	Positive histology	3	1	1	1	40	0	0	0	0	1	Active follow-up	One primary only	Yes	1
54378713	Hospital inpatient/outpatient or clinic	1	1	2	2013	8	Positive histology	4	2	2	1	70	0	0	0	0	0	Active follow-up	One primary only	Yes	1
54378365	Hospital inpatient/outpatient or clinic	1	1	1	2014	8	Positive histology	3	1	1	1	49	0	0	0	0	1	Active follow-up	One primary only	Yes	1
54372670	Hospital inpatient/outpatient or clinic	2	1	2	2012	7	Positive histology	4	1	1	3	40	0	0	0	0	0	Active follow-up	One primary only	Yes	1
54372523	Hospital inpatient/outpatient or clinic	2	1	1	2014	8	Positive histology	3	2	1	2	78	0	0	0	0	0	Active follow-up	One primary only	Yes	1
54371775	Hospital inpatient/outpatient or clinic	1	1	2	2014	2	Positive histology	3	1	1	2	49	0	0	0	0	1	Active follow-up	One primary only	Yes	1
54371684	Hospital inpatient/outpatient or clinic	2	1	1	2013	1	Positive histology	1	1	1	1	58	0	0	0	0	1	Active follow-up	One primary only	Yes	1
54366933	Hospital inpatient/outpatient or clinic	2	1	1	2013	1	Positive histology	2	2	1	2	67	0	0	0	0	1	Active follow-up	One primary only	Yes	1
54366359	Hospital inpatient/outpatient or clinic	2	1	1	2013	1	Positive histology	4	1	2	1	62	0	0	0	0	1	Active follow-up	One primary only	Yes	1
54363754	Hospital inpatient/outpatient or clinic	2	1	2	2013	7	Positive histology	1	2	1	1	85	0	0	0	0	1	Active follow-up	One primary only	Yes	1
54361329	Hospital inpatient/outpatient or clinic	2	1	2	2013	8	Positive histology	2	2	1	1	83	0	0	0	0	1	Active follow-up	One primary only	Yes	1
54360645	Hospital inpatient/outpatient or clinic	1	1	2	2013	1	Positive histology	3	1	1	3	24	1	0	0	0	1	Active follow-up	One primary only	Yes	1
54359918	Hospital inpatient/outpatient or clinic	1	3	1	2014	1	Positive histology	3	2	1	2	81	0	0	0	0	1	Active follow-up	One primary only	Yes	1
54359711	Hospital inpatient/outpatient or clinic	1	1	1	2013	7	Positive histology	3	1	1	1	60	0	0	0	0	1	Active follow-up	One primary only	Yes	1
54359648	Hospital inpatient/outpatient or clinic	1	1	1	2013	1	Positive histology	3	2	1	2	76	0	0	0	0	1	Active follow-up	One primary only	Yes	1
54359564	Hospital inpatient/outpatient or clinic	2	3	2	2013	1	Positive histology	3	2	1	2	87	0	0	0	0	1	Active follow-up	One primary only	Yes	1
54357587	Hospital inpatient/outpatient or clinic	1	1	1	2013	1	Positive histology	1	1	1	1	59	0	0	0	0	1	Active follow-up	One primary only	Yes	1
54355875	Hospital inpatient/outpatient or clinic	1	1	2	2013	1	Positive histology	2	1	1	1	34	0	0	0	0	1	Active follow-up	One primary only	Yes	1
54354304	Hospital inpatient/outpatient or clinic	1	1	1	2014	8	Positive histology	2	1	1	1	57	0	0	0	0	1	Active follow-up	One primary only	Yes	1
54352615	Hospital inpatient/outpatient or clinic	1	1	1	2013	1	Positive histology	2	1	1	1	52	0	0	0	0	1	Active follow-up	One primary only	Yes	1
54350564	Hospital inpatient/outpatient or clinic	1	2	2	2011	1	Positive histology	2	1	1	1	62	0	0	0	0	1	Active follow-up	One primary only	Yes	1
54350314	Hospital inpatient/outpatient or clinic	3	3	1	2013	7	Positive histology	3	1	1	3	63	0	0	0	0	1	Active follow-up	One primary only	Yes	1
54350034	Hospital inpatient/outpatient or clinic	2	3	2	2011	1	Positive histology	1	1	1	3	57	0	0	0	0	1	Active follow-up	One primary only	Yes	1
54349948	Hospital inpatient/outpatient or clinic	2	1	2	2013	1	Positive histology	2	2	1	1	87	0	0	0	0	1	Active follow-up	One primary only	Yes	1
54349945	Hospital inpatient/outpatient or clinic	1	3	1	2013	1	Positive histology	2	1	1	1	55	0	0	0	0	1	Active follow-up	One primary only	Yes	1
54348058	Hospital inpatient/outpatient or clinic	2	1	2	2013	3	Positive histology	3	1	1	3	63	0	0	0	0	1	Active follow-up	One primary only	Yes	1
54339329	Hospital inpatient/outpatient or clinic	2	1	2	2013	7	Positive histology	5	1	2	3	56	1	0	0	0	0	Active follow-up	One primary only	Yes	1
54338438	Hospital inpatient/outpatient or clinic	2	1	2	2013	8	Positive histology	4	2	1	2	75	0	0	0	0	0	Active follow-up	One primary only	Yes	1
54337705	Hospital inpatient/outpatient or clinic	1	1	2	2013	2	Positive histology	2	1	1	1	54	0	0	0	0	1	Active follow-up	One primary only	Yes	1
54336562	Hospital inpatient/outpatient or clinic	3	1	1	2013	1	Positive histology	2	2	1	1	73	0	0	0	0	1	Active follow-up	One primary only	Yes	1
54336028	Hospital inpatient/outpatient or clinic	1	1	1	2013	1	Positive histology	3	1	1	1	40	0	0	0	0	1	Active follow-up	One primary only	Yes	1
54335741	Hospital inpatient/outpatient or clinic	1	1	1	2013	7	Positive histology	1	2	1	3	83	1	1	0	1	0	Active follow-up	One primary only	Yes	1
54334433	Hospital inpatient/outpatient or clinic	1	1	2	2013	1	Positive histology	4	1	1	2	59	0	0	0	0	1	Active follow-up	One primary only	Yes	1
54334139	Hospital inpatient/outpatient or clinic	1	1	1	2013	1	Positive histology	3	2	1	3	75	0	0	0	0	0	Active follow-up	One primary only	Yes	1
54331791	Hospital inpatient/outpatient or clinic	1	1	2	2013	1	Positive histology	2	2	1	1	74	0	0	0	0	1	Active follow-up	One primary only	Yes	1
54328875	Hospital inpatient/outpatient or clinic	3	1	2	2013	1	Positive histology	2	1	1	1	65	0	0	0	0	1	Active follow-up	One primary only	Yes	1
54327961	Hospital inpatient/outpatient or clinic	1	1	1	2013	1	Positive histology	2	1	1	3	58	0	0	0	0	1	Active follow-up	One primary only	Yes	1
54325878	Hospital inpatient/outpatient or clinic	1	1	2	2013	8	Positive histology	2	2	1	2	69	0	0	0	0	1	Active follow-up	One primary only	Yes	1
54325539	Hospital inpatient/outpatient or clinic	1	1	2	2013	1	Positive histology	1	1	1	1	50	0	0	0	0	1	Active follow-up	One primary only	Yes	1
54325300	Hospital inpatient/outpatient or clinic	1	1	2	2013	3	Positive histology	3	2	1	2	74	1	0	0	0	1	Active follow-up	One primary only	Yes	1
54324631	Hospital inpatient/outpatient or clinic	1	3	1	2013	8	Positive histology	3	2	1	1	69	0	0	0	0	1	Active follow-up	One primary only	Yes	1
54322779	Hospital inpatient/outpatient or clinic	2	1	2	2013	1	Positive histology	3	1	1	2	53	0	0	0	0	1	Active follow-up	One primary only	Yes	1
54321473	Hospital inpatient/outpatient or clinic	2	1	1	2013	7	Positive histology	5	1	2	3	60	1	0	0	0	0	Active follow-up	One primary only	Yes	1
54317604	Hospital inpatient/outpatient or clinic	1	1	2	2013	8	Positive histology	2	1	1	2	27	0	0	0	0	1	Active follow-up	One primary only	Yes	1
54316903	Hospital inpatient/outpatient or clinic	1	1	2	2013	1	Positive histology	4	1	1	1	65	0	0	0	0	1	Active follow-up	One primary only	Yes	1
54315238	Hospital inpatient/outpatient or clinic	3	1	1	2013	8	Positive histology	4	1	1	2	56	0	0	0	0	1	Active follow-up	One primary only	Yes	1
54315225	Hospital inpatient/outpatient or clinic	2	1	1	2013	1	Positive histology	2	1	1	2	29	0	0	0	0	1	Active follow-up	One primary only	Yes	1
54313386	Hospital inpatient/outpatient or clinic	1	1	1	2012	1	Positive histology	2	1	1	1	46	0	0	0	0	1	Active follow-up	One primary only	Yes	1
54311812	Hospital inpatient/outpatient or clinic	1	3	2	2013	8	Positive histology	2	2	1	1	70	0	0	0	0	1	Active follow-up	One primary only	Yes	1
54310637	Hospital inpatient/outpatient or clinic	1	1	2	2013	1	Positive histology	3	1	1	1	50	0	0	0	0	1	Active follow-up	One primary only	Yes	1
54309421	Hospital inpatient/outpatient or clinic	1	1	2	2013	1	Positive histology	4	1	1	3	46	0	0	0	0	1	Active follow-up	One primary only	Yes	1
54308828	Hospital inpatient/outpatient or clinic	1	1	1	2013	7	Positive histology	5	1	3	3	51	1	0	0	0	0	Active follow-up	One primary only	Yes	1
54305849	Hospital inpatient/outpatient or clinic	1	3	2	2013	7	Positive histology	5	1	1	3	54	1	0	0	0	0	Active follow-up	One primary only	Yes	1
54302665	Hospital inpatient/outpatient or clinic	1	2	1	2013	1	Positive histology	4	2	1	1	69	0	0	0	0	1	Active follow-up	One primary only	Yes	1
54301385	Hospital inpatient/outpatient or clinic	1	1	1	2013	1	Positive histology	1	1	1	1	55	0	0	0	0	1	Active follow-up	One primary only	Yes	1
54300797	Hospital inpatient/outpatient or clinic	2	1	1	2013	2	Positive histology	3	1	1	1	43	0	0	0	0	1	Active follow-up	One primary only	Yes	1
54300388	Hospital inpatient/outpatient or clinic	2	1	2	2013	8	Positive histology	2	2	1	1	67	0	0	0	0	1	Active follow-up	One primary only	Yes	1
54296775	Hospital inpatient/outpatient or clinic	1	1	1	2013	8	Positive histology	3	1	1	2	42	0	0	0	0	1	Active follow-up	One primary only	Yes	1
54296391	Hospital inpatient/outpatient or clinic	1	1	2	2013	8	Positive histology	3	2	1	1	74	0	0	0	0	1	Active follow-up	One primary only	Yes	1
54295825	Hospital inpatient/outpatient or clinic	2	1	1	2012	1	Positive histology	4	2	1	1	69	0	0	0	0	1	Active follow-up	One primary only	Yes	1
54294789	Hospital inpatient/outpatient or clinic	2	1	2	2013	1	Positive histology	3	2	1	1	81	0	0	0	0	1	Active follow-up	One primary only	Yes	1
54294242	Hospital inpatient/outpatient or clinic	1	1	2	2013	1	Positive histology	2	2	1	1	66	0	0	0	0	1	Active follow-up	One primary only	Yes	1
54290077	Hospital inpatient/outpatient or clinic	1	1	1	2012	1	Positive histology	2	2	1	1	76	0	0	0	0	0	Active follow-up	One primary only	Yes	1
54287134	Hospital inpatient/outpatient or clinic	2	2	1	2012	1	Positive histology	2	2	1	1	66	0	0	0	0	1	Active follow-up	One primary only	Yes	1
54284299	Hospital inpatient/outpatient or clinic	1	1	1	2012	1	Positive histology	3	1	1	1	44	0	0	0	0	1	Active follow-up	One primary only	Yes	1
54278655	Hospital inpatient/outpatient or clinic	3	1	1	2013	1	Positive histology	3	2	1	1	79	0	0	0	0	1	Active follow-up	One primary only	Yes	1
54278628	Hospital inpatient/outpatient or clinic	2	3	2	2013	2	Positive histology	1	1	1	1	60	0	0	0	0	1	Active follow-up	One primary only	Yes	1
54278552	Hospital inpatient/outpatient or clinic	1	1	1	2012	1	Positive histology	1	2	1	3	78	0	0	0	0	1	Active follow-up	One primary only	Yes	1
54275796	Hospital inpatient/outpatient or clinic	2	1	2	2013	1	Positive histology	4	2	1	1	80	1	0	0	0	0	Active follow-up	One primary only	Yes	1
54275310	Hospital inpatient/outpatient or clinic	1	3	1	2012	3	Positive histology	4	1	3	3	54	0	0	0	0	1	Active follow-up	One primary only	Yes	1
54275308	Hospital inpatient/outpatient or clinic	3	3	1	2012	2	Positive histology	3	2	1	3	78	0	0	0	0	0	Active follow-up	One primary only	Yes	1
54274758	Hospital inpatient/outpatient or clinic	2	1	2	2012	4	Positive histology	4	1	1	2	65	0	0	0	0	0	Active follow-up	One primary only	Yes	1
54273622	Hospital inpatient/outpatient or clinic	2	1	2	2013	1	Positive histology	2	2	1	2	68	0	0	0	0	1	Active follow-up	One primary only	Yes	1
54272173	Hospital inpatient/outpatient or clinic	1	1	2	2012	1	Positive histology	2	2	1	2	75	0	0	0	0	1	Active follow-up	One primary only	Yes	1
54269309	Hospital inpatient/outpatient or clinic	1	1	1	2012	1	Positive histology	3	2	1	1	66	0	0	0	0	1	Active follow-up	One primary only	Yes	1
54266248	Hospital inpatient/outpatient or clinic	1	1	2	2013	1	Positive histology	3	1	1	1	38	0	0	0	0	1	Active follow-up	One primary only	Yes	1
54265737	Hospital inpatient/outpatient or clinic	2	2	1	2013	1	Positive histology	4	1	1	2	55	0	0	0	0	1	Active follow-up	One primary only	Yes	1
54265150	Hospital inpatient/outpatient or clinic	3	1	2	2013	8	Positive histology	4	1	1	2	51	0	0	0	0	1	Active follow-up	One primary only	Yes	1
54265139	Hospital inpatient/outpatient or clinic	3	1	1	2013	1	Positive histology	1	2	1	1	68	0	0	0	0	1	Active follow-up	One primary only	Yes	1
54262518	Hospital inpatient/outpatient or clinic	1	1	1	2013	1	Positive histology	4	2	1	1	82	0	0	0	0	1	Active follow-up	One primary only	Yes	1
54262421	Hospital inpatient/outpatient or clinic	1	3	1	2012	1	Positive histology	3	1	1	2	52	0	0	0	0	1	Active follow-up	One primary only	Yes	1
54261523	Hospital inpatient/outpatient or clinic	2	1	1	2013	6	Positive histology	5	2	1	3	68	0	0	0	0	0	Active follow-up	One primary only	Yes	1
54260800	Hospital inpatient/outpatient or clinic	2	1	2	2011	8	Positive histology	2	2	1	3	67	0	0	0	0	1	Active follow-up	One primary only	Yes	1
54259166	Hospital inpatient/outpatient or clinic	1	1	2	2012	6	Positive histology	2	2	1	3	72	0	0	0	0	1	Active follow-up	One primary only	Yes	1
54258607	Hospital inpatient/outpatient or clinic	2	1	1	2013	8	Positive histology	3	1	1	1	46	0	0	0	0	1	Active follow-up	One primary only	Yes	1
54255663	Hospital inpatient/outpatient or clinic	1	1	1	2013	7	Positive histology	4	2	2	3	66	0	0	0	0	1	Active follow-up	One primary only	Yes	1
54255108	Hospital inpatient/outpatient or clinic	2	1	2	2012	8	Positive histology	4	2	1	3	85	0	0	0	0	1	Active follow-up	One primary only	Yes	1
54254609	Hospital inpatient/outpatient or clinic	1	2	2	2012	7	Positive histology	3	1	1	3	61	0	0	0	0	1	Active follow-up	One primary only	Yes	1
54253224	Hospital inpatient/outpatient or clinic	2	1	1	2013	7	Positive histology	5	1	3	3	58	1	0	0	0	1	Active follow-up	One primary only	Yes	1
54252080	Hospital inpatient/outpatient or clinic	2	1	2	2013	8	Positive histology	2	2	1	1	68	0	0	0	0	1	Active follow-up	One primary only	Yes	1
54251813	Hospital inpatient/outpatient or clinic	1	1	1	2013	4	Positive histology	3	2	2	1	83	0	0	0	0	1	Active follow-up	One primary only	Yes	1
54250632	Hospital inpatient/outpatient or clinic	1	1	1	2013	8	Positive histology	3	1	1	2	59	0	0	0	0	1	Active follow-up	One primary only	Yes	1
53866822	Hospital inpatient/outpatient or clinic	3	1	2	2013	1	Positive histology	1	1	1	1	65	0	0	0	0	1	Active follow-up	One primary only	Yes	1
53864393	Hospital inpatient/outpatient or clinic	2	2	2	2011	8	Positive histology	3	1	1	1	61	0	0	0	0	1	Active follow-up	One primary only	Yes	1
53863174	Hospital inpatient/outpatient or clinic	1	1	2	2013	7	Positive histology	4	1	3	3	65	1	0	0	0	0	Active follow-up	One primary only	Yes	1
53862543	Hospital inpatient/outpatient or clinic	1	3	1	2013	1	Positive histology	4	1	1	1	52	0	0	0	0	1	Active follow-up	One primary only	Yes	1
53861349	Hospital inpatient/outpatient or clinic	2	2	2	2013	8	Positive histology	2	2	1	3	78	0	0	0	0	0	Active follow-up	One primary only	Yes	1
53859680	Hospital inpatient/outpatient or clinic	2	1	2	2013	1	Positive histology	4	2	1	2	81	1	0	0	0	0	Active follow-up	One primary only	Yes	1
53856842	Hospital inpatient/outpatient or clinic	1	1	1	2012	8	Positive histology	4	2	1	3	80	0	0	0	0	1	Active follow-up	One primary only	Yes	1
53856231	Hospital inpatient/outpatient or clinic	2	3	1	2013	2	Positive histology	1	1	1	1	44	0	0	0	0	1	Active follow-up	One primary only	Yes	1
53847755	Hospital inpatient/outpatient or clinic	1	3	2	2013	8	Positive histology	5	1	1	3	59	0	0	0	0	0	Active follow-up	One primary only	Yes	1
53846831	Hospital inpatient/outpatient or clinic	2	1	1	2010	8	Positive histology	3	1	1	2	56	0	0	0	0	1	Active follow-up	One primary only	Yes	1
53844048	Hospital inpatient/outpatient or clinic	2	1	2	2013	8	Positive histology	1	1	1	1	56	0	0	0	0	1	Active follow-up	One primary only	Yes	1
53841168	Hospital inpatient/outpatient or clinic	2	3	2	2013	8	Positive histology	3	2	1	1	86	0	0	0	0	1	Active follow-up	One primary only	Yes	1
53839589	Hospital inpatient/outpatient or clinic	2	1	2	2013	5	Positive histology	3	2	1	3	86	0	0	0	0	0	Active follow-up	One primary only	Yes	1
53833986	Hospital inpatient/outpatient or clinic	2	1	2	2013	1	Positive histology	2	2	1	1	71	0	0	0	0	1	Active follow-up	One primary only	Yes	1
53833984	Hospital inpatient/outpatient or clinic	1	1	2	2013	1	Positive histology	1	1	1	3	65	0	0	0	0	1	Active follow-up	One primary only	Yes	1
53833753	Hospital inpatient/outpatient or clinic	2	1	1	2013	8	Positive histology	4	2	1	1	68	0	0	0	0	0	Active follow-up	One primary only	Yes	1
53833185	Hospital inpatient/outpatient or clinic	2	1	2	2012	1	Positive histology	1	1	1	1	52	0	0	0	0	1	Active follow-up	One primary only	Yes	1
53832744	Hospital inpatient/outpatient or clinic	2	1	2	2012	8	Positive histology	4	1	1	2	29	0	0	0	0	0	Active follow-up	One primary only	Yes	1
53832614	Hospital inpatient/outpatient or clinic	1	1	2	2013	7	Positive histology	2	1	1	1	58	0	0	0	0	1	Active follow-up	One primary only	Yes	1
53831442	Hospital inpatient/outpatient or clinic	1	1	1	2013	3	Positive histology	3	1	1	1	47	0	0	0	0	1	Active follow-up	One primary only	Yes	1
53831371	Hospital inpatient/outpatient or clinic	1	1	2	2013	8	Positive histology	5	2	2	3	66	1	0	0	0	0	Active follow-up	One primary only	Yes	1
53829659	Hospital inpatient/outpatient or clinic	1	1	1	2013	1	Positive histology	3	2	1	1	78	1	0	0	0	0	Active follow-up	One primary only	Yes	1
53828705	Physicians office/private medical practitioner (LMD)	3	1	1	2011	7	Positive histology	5	1	3	3	54	1	0	0	0	0	Active follow-up	One primary only	Yes	1
53826062	Hospital inpatient/outpatient or clinic	1	2	1	2013	1	Positive histology	2	1	1	1	59	0	0	0	0	1	Active follow-up	One primary only	Yes	1
53825633	Hospital inpatient/outpatient or clinic	1	1	2	2013	1	Positive histology	3	1	1	1	51	0	0	0	0	1	Active follow-up	One primary only	Yes	1
53825312	Hospital inpatient/outpatient or clinic	1	1	2	2013	8	Positive histology	1	1	1	2	54	0	0	0	0	1	Active follow-up	One primary only	Yes	1
53825178	Hospital inpatient/outpatient or clinic	1	1	2	2012	7	Positive histology	2	2	1	2	74	0	0	0	0	1	Active follow-up	One primary only	Yes	1
53822955	Hospital inpatient/outpatient or clinic	1	1	1	2012	8	Positive histology	3	2	1	1	69	0	0	0	0	1	Active follow-up	One primary only	Yes	1
53822952	Hospital inpatient/outpatient or clinic	1	1	2	2012	1	Positive histology	3	1	1	1	60	0	0	0	0	1	Active follow-up	One primary only	Yes	1
53821469	Hospital inpatient/outpatient or clinic	2	1	2	2012	8	Positive histology	4	1	1	3	49	0	0	0	0	1	Active follow-up	One primary only	Yes	1
53817758	Hospital inpatient/outpatient or clinic	2	2	2	2013	1	Positive histology	2	1	1	2	64	0	0	0	0	1	Active follow-up	One primary only	Yes	1
53817290	Hospital inpatient/outpatient or clinic	2	1	1	2013	1	Positive histology	3	1	1	1	23	0	0	0	0	1	Active follow-up	One primary only	Yes	1
53816860	Hospital inpatient/outpatient or clinic	1	1	1	2013	2	Positive histology	4	2	1	3	72	0	0	0	0	1	Active follow-up	One primary only	Yes	1
53814039	Hospital inpatient/outpatient or clinic	1	3	1	2013	6	Positive histology	3	1	2	3	50	0	0	0	0	1	Active follow-up	One primary only	Yes	1
53813437	Hospital inpatient/outpatient or clinic	1	3	1	2013	2	Positive histology	3	2	1	1	77	0	0	0	0	0	Active follow-up	One primary only	Yes	1
53813359	Hospital inpatient/outpatient or clinic	1	1	1	2012	1	Positive histology	3	2	1	1	77	1	0	0	0	1	Active follow-up	One primary only	Yes	1
53811333	Hospital inpatient/outpatient or clinic	2	1	1	2012	1	Positive histology	4	1	1	3	55	0	0	0	0	0	Active follow-up	One primary only	Yes	1
53809276	Hospital inpatient/outpatient or clinic	3	1	2	2012	7	Positive histology	3	1	1	3	51	1	0	0	0	1	Active follow-up	One primary only	Yes	1
53808256	Hospital inpatient/outpatient or clinic	1	1	1	2012	4	Positive histology	2	1	1	1	61	0	0	0	0	1	Active follow-up	One primary only	Yes	1
53808146	Hospital inpatient/outpatient or clinic	1	1	1	2012	1	Positive histology	2	1	1	3	64	0	0	0	0	1	Active follow-up	One primary only	Yes	1
53808030	Hospital inpatient/outpatient or clinic	1	1	1	2012	1	Positive histology	2	1	1	2	54	1	0	0	0	1	Active follow-up	One primary only	Yes	1
53806197	Hospital inpatient/outpatient or clinic	1	1	2	2010	3	Positive histology	2	1	1	1	29	0	0	0	0	1	Active follow-up	One primary only	Yes	1
53805898	Hospital inpatient/outpatient or clinic	2	1	2	2012	7	Positive histology	4	2	1	3	70	0	0	0	0	1	Active follow-up	One primary only	Yes	1
53804490	Hospital inpatient/outpatient or clinic	2	3	2	2012	7	Positive histology	3	1	1	2	62	0	0	0	0	1	Active follow-up	One primary only	Yes	1
53803477	Hospital inpatient/outpatient or clinic	1	2	1	2012	4	Positive histology	4	2	1	1	67	0	0	0	0	1	Active follow-up	One primary only	Yes	1
53803081	Hospital inpatient/outpatient or clinic	1	2	1	2012	8	Positive histology	1	1	1	1	56	0	0	0	0	1	Active follow-up	One primary only	Yes	1
53802695	Hospital inpatient/outpatient or clinic	2	1	1	2011	8	Positive histology	3	1	1	3	23	0	0	0	0	1	Active follow-up	One primary only	Yes	1
53802087	Hospital inpatient/outpatient or clinic	2	2	1	2011	1	Positive histology	2	1	1	1	61	0	0	0	0	0	Active follow-up	One primary only	Yes	1
53800497	Hospital inpatient/outpatient or clinic	1	3	1	2011	3	Positive histology	3	1	1	2	65	0	0	0	0	1	Active follow-up	One primary only	Yes	1
53799573	Hospital inpatient/outpatient or clinic	1	1	1	2012	8	Positive histology	3	1	1	1	49	0	0	0	0	1	Active follow-up	One primary only	Yes	1
53799526	Hospital inpatient/outpatient or clinic	2	3	2	2012	1	Positive histology	2	2	1	3	77	0	0	0	0	1	Active follow-up	One primary only	Yes	1
53798788	Hospital inpatient/outpatient or clinic	2	3	1	2012	1	Positive histology	2	1	1	1	48	0	0	0	0	1	Active follow-up	One primary only	Yes	1
53797716	Hospital inpatient/outpatient or clinic	1	1	1	2012	8	Positive histology	3	1	1	1	42	0	0	0	0	1	Active follow-up	One primary only	Yes	1
53795502	Hospital inpatient/outpatient or clinic	2	1	1	2012	7	Positive histology	3	2	1	3	85	0	0	0	0	0	Active follow-up	One primary only	Yes	1
53793987	Hospital inpatient/outpatient or clinic	3	1	1	2012	1	Positive histology	3	1	1	3	64	0	0	0	0	1	Active follow-up	One primary only	Yes	1
53793048	Hospital inpatient/outpatient or clinic	2	1	1	2012	1	Positive histology	3	1	1	1	58	0	0	0	0	1	Active follow-up	One primary only	Yes	1
53791929	Hospital inpatient/outpatient or clinic	1	1	2	2011	8	Positive histology	4	1	1	1	58	0	0	0	0	1	Active follow-up	One primary only	Yes	1
53791168	Hospital inpatient/outpatient or clinic	1	1	2	2012	7	Positive histology	5	1	1	3	25	0	1	0	0	1	Active follow-up	One primary only	Yes	1
53789302	Hospital inpatient/outpatient or clinic	1	1	1	2012	3	Positive histology	4	1	1	1	43	0	0	0	0	1	Active follow-up	One primary only	Yes	1
53788891	Hospital inpatient/outpatient or clinic	1	1	2	2012	7	Positive histology	2	1	1	3	55	0	0	0	0	1	Active follow-up	One primary only	Yes	1
53784867	Hospital inpatient/outpatient or clinic	1	3	2	2012	8	Positive histology	4	1	1	3	56	0	0	0	0	1	Active follow-up	One primary only	Yes	1
53784809	Hospital inpatient/outpatient or clinic	1	1	2	2012	1	Positive histology	1	1	1	3	56	0	0	0	0	1	Active follow-up	One primary only	Yes	1
53782871	Hospital inpatient/outpatient or clinic	1	1	1	2011	1	Positive histology	2	2	1	1	69	0	0	0	0	1	Active follow-up	One primary only	Yes	1
53776382	Hospital inpatient/outpatient or clinic	1	1	2	2012	2	Positive histology	2	1	1	3	46	0	0	0	0	1	Active follow-up	One primary only	Yes	1
53776249	Hospital inpatient/outpatient or clinic	2	3	2	2012	1	Positive histology	3	2	1	1	80	0	0	0	0	1	Active follow-up	One primary only	Yes	1
53774603	Hospital inpatient/outpatient or clinic	1	1	1	2012	7	Positive histology	4	2	1	3	78	0	0	0	0	0	Active follow-up	One primary only	Yes	1
53774074	Hospital inpatient/outpatient or clinic	1	1	1	2012	8	Positive histology	4	1	1	3	57	0	0	0	0	1	Active follow-up	One primary only	Yes	1
53774068	Hospital inpatient/outpatient or clinic	2	1	2	2012	8	Positive histology	5	2	1	3	74	0	0	0	0	1	Active follow-up	One primary only	Yes	1
53770082	Hospital inpatient/outpatient or clinic	1	2	2	2012	1	Positive histology	4	1	1	1	49	0	0	0	0	1	Active follow-up	One primary only	Yes	1
53764580	Hospital inpatient/outpatient or clinic	2	2	1	2012	1	Positive histology	5	1	1	3	53	1	0	0	0	1	Active follow-up	One primary only	Yes	1
53761898	Hospital inpatient/outpatient or clinic	1	1	1	2012	7	Positive histology	4	2	1	3	68	1	0	0	0	0	Active follow-up	One primary only	Yes	1
53757869	Hospital inpatient/outpatient or clinic	2	1	2	2012	1	Positive histology	3	2	1	1	82	0	0	0	0	1	Active follow-up	One primary only	Yes	1
53752115	Hospital inpatient/outpatient or clinic	1	1	2	2012	4	Positive histology	4	1	1	2	54	0	0	0	0	1	Active follow-up	One primary only	Yes	1
53749207	Hospital inpatient/outpatient or clinic	1	1	1	2012	3	Positive histology	3	1	1	1	57	0	0	0	0	1	Active follow-up	One primary only	Yes	1
53747534	Hospital inpatient/outpatient or clinic	1	1	2	2010	1	Positive histology	2	1	1	2	62	0	0	0	0	1	Active follow-up	One primary only	Yes	1
53746904	Hospital inpatient/outpatient or clinic	1	1	1	2012	6	Positive histology	4	2	1	3	83	0	0	0	0	0	Active follow-up	One primary only	Yes	1
53746030	Hospital inpatient/outpatient or clinic	1	1	1	2012	7	Positive histology	4	2	1	3	79	0	0	0	0	0	Active follow-up	One primary only	Yes	1
53744962	Hospital inpatient/outpatient or clinic	2	2	1	2012	7	Positive histology	4	1	1	3	65	0	0	0	0	0	Active follow-up	One primary only	Yes	1
53744106	Hospital inpatient/outpatient or clinic	2	1	1	2012	1	Positive histology	3	1	1	1	58	1	0	0	0	1	Active follow-up	One primary only	Yes	1
53743965	Hospital inpatient/outpatient or clinic	1	1	1	2012	4	Positive histology	2	1	1	1	42	0	0	0	0	1	Active follow-up	One primary only	Yes	1
53743033	Hospital inpatient/outpatient or clinic	1	1	2	2012	1	Positive histology	3	2	1	2	71	0	0	0	0	0	Active follow-up	One primary only	Yes	1
53735550	Hospital inpatient/outpatient or clinic	2	1	2	2011	3	Positive histology	4	2	1	1	68	0	0	0	0	1	Active follow-up	One primary only	Yes	1
53735467	Hospital inpatient/outpatient or clinic	1	3	2	2012	7	Positive histology	3	2	1	1	72	0	0	0	0	1	Active follow-up	One primary only	Yes	1
53734470	Hospital inpatient/outpatient or clinic	1	3	2	2011	1	Positive histology	1	1	1	1	63	0	0	0	0	1	Active follow-up	One primary only	Yes	1
53733150	Hospital inpatient/outpatient or clinic	1	3	1	2011	8	Positive histology	2	1	1	2	58	1	0	0	0	0	Active follow-up	One primary only	Yes	1
53731961	Hospital inpatient/outpatient or clinic	2	1	2	2012	7	Positive histology	4	2	3	3	71	1	0	0	0	0	Active follow-up	One primary only	Yes	1
53728438	Hospital inpatient/outpatient or clinic	1	1	2	2012	1	Positive histology	1	1	1	1	57	0	0	0	0	1	Active follow-up	One primary only	Yes	1
53727531	Hospital inpatient/outpatient or clinic	1	1	1	2012	4	Positive histology	4	1	1	1	61	0	0	0	0	1	Active follow-up	One primary only	Yes	1
53727450	Hospital inpatient/outpatient or clinic	1	1	1	2012	1	Positive histology	3	1	2	2	52	0	0	0	0	1	Active follow-up	One primary only	Yes	1
53726806	Hospital inpatient/outpatient or clinic	1	1	1	2012	7	Positive histology	4	1	1	3	60	0	0	0	0	0	Active follow-up	One primary only	Yes	1
53725141	Hospital inpatient/outpatient or clinic	1	1	2	2012	1	Positive histology	4	2	1	1	75	1	0	0	0	0	Active follow-up	One primary only	Yes	1
53722124	Hospital inpatient/outpatient or clinic	1	2	1	2012	1	Positive histology	3	1	1	1	60	0	0	0	0	0	Active follow-up	One primary only	Yes	1
53721211	Hospital inpatient/outpatient or clinic	1	1	2	2012	1	Positive histology	3	2	1	2	79	0	0	0	0	1	Active follow-up	One primary only	Yes	1
53717722	Hospital inpatient/outpatient or clinic	2	3	2	2012	1	Positive histology	2	2	1	1	75	0	0	0	0	1	Active follow-up	One primary only	Yes	1
53715512	Hospital inpatient/outpatient or clinic	2	1	1	2012	1	Positive histology	2	2	1	1	74	0	0	0	0	0	Active follow-up	One primary only	Yes	1
53714193	Hospital inpatient/outpatient or clinic	1	1	2	2012	1	Positive histology	2	1	1	1	60	0	0	0	0	1	Active follow-up	One primary only	Yes	1
53712240	Hospital inpatient/outpatient or clinic	2	1	2	2012	8	Positive histology	3	2	1	1	75	0	0	0	0	1	Active follow-up	One primary only	Yes	1
53711859	Hospital inpatient/outpatient or clinic	1	1	1	2012	1	Positive histology	3	1	1	3	60	0	0	0	0	1	Active follow-up	One primary only	Yes	1
53710784	Hospital inpatient/outpatient or clinic	1	1	2	2012	1	Positive histology	5	2	1	3	71	0	0	0	0	1	Active follow-up	One primary only	Yes	1
53710771	Hospital inpatient/outpatient or clinic	1	1	1	2011	6	Positive histology	3	1	1	3	63	0	0	0	0	1	Active follow-up	One primary only	Yes	1
53704636	Hospital inpatient/outpatient or clinic	2	1	2	2012	1	Positive histology	1	1	1	3	57	0	0	0	0	1	Active follow-up	One primary only	Yes	1
53702482	Hospital inpatient/outpatient or clinic	1	1	2	2012	8	Positive histology	2	1	1	2	54	0	0	0	0	1	Active follow-up	One primary only	Yes	1
53313919	Hospital inpatient/outpatient or clinic	1	1	2	2012	3	Positive histology	3	1	1	2	49	1	0	0	0	1	Active follow-up	One primary only	Yes	1
53313602	Hospital inpatient/outpatient or clinic	1	1	2	2012	1	Positive histology	5	1	1	3	65	0	0	0	0	1	Active follow-up	One primary only	Yes	1
53313187	Hospital inpatient/outpatient or clinic	1	1	2	2012	2	Positive histology	1	2	1	1	73	0	0	0	0	1	Active follow-up	One primary only	Yes	1
53313039	Hospital inpatient/outpatient or clinic	2	3	2	2012	7	Positive histology	4	2	1	3	66	0	0	0	0	1	Active follow-up	One primary only	Yes	1
53310866	Hospital inpatient/outpatient or clinic	1	1	1	2012	8	Positive histology	2	2	1	2	69	0	0	0	0	0	Active follow-up	One primary only	Yes	1
53309908	Hospital inpatient/outpatient or clinic	2	1	2	2011	4	Positive histology	4	2	1	1	85	0	0	0	0	0	Active follow-up	One primary only	Yes	1
53309834	Hospital inpatient/outpatient or clinic	1	2	1	2012	3	Positive histology	2	1	1	3	48	0	0	0	0	1	Active follow-up	One primary only	Yes	1
53305797	Hospital inpatient/outpatient or clinic	1	1	1	2013	2	Positive histology	3	1	1	1	53	0	0	0	0	1	Active follow-up	One primary only	Yes	1
53298605	Hospital inpatient/outpatient or clinic	2	1	1	2011	7	Positive histology	3	1	1	3	40	0	0	0	0	0	Active follow-up	One primary only	Yes	1
53298539	Hospital inpatient/outpatient or clinic	2	1	1	2011	3	Positive histology	4	1	1	2	58	0	0	0	0	1	Active follow-up	One primary only	Yes	1
53295570	Hospital inpatient/outpatient or clinic	1	1	1	2012	7	Positive histology	2	2	1	1	79	0	0	0	0	1	Active follow-up	One primary only	Yes	1
53295082	Hospital inpatient/outpatient or clinic	1	3	2	2010	8	Positive histology	4	1	3	3	52	0	0	0	0	1	Active follow-up	One primary only	Yes	1
53293788	Hospital inpatient/outpatient or clinic	2	1	2	2011	8	Positive histology	3	1	1	1	56	0	0	0	0	0	Active follow-up	One primary only	Yes	1
53293678	Hospital inpatient/outpatient or clinic	1	1	2	2012	1	Positive histology	2	2	1	1	68	0	0	0	0	1	Active follow-up	One primary only	Yes	1
53293425	Hospital inpatient/outpatient or clinic	2	1	1	2012	1	Positive histology	2	2	1	1	68	0	0	0	0	1	Active follow-up	One primary only	Yes	1
53293189	Hospital inpatient/outpatient or clinic	2	2	2	2010	3	Positive histology	1	2	1	1	77	0	0	0	0	0	Active follow-up	One primary only	Yes	1
53287113	Hospital inpatient/outpatient or clinic	1	1	2	2011	1	Positive histology	5	1	1	3	33	0	0	0	0	1	Active follow-up	One primary only	Yes	1
53286814	Hospital inpatient/outpatient or clinic	1	1	1	2011	1	Positive histology	2	1	1	3	61	0	0	0	0	1	Active follow-up	One primary only	Yes	1
53284231	Hospital inpatient/outpatient or clinic	2	1	2	2012	7	Positive histology	3	2	1	3	82	0	0	0	0	0	Active follow-up	One primary only	Yes	1
53283265	Hospital inpatient/outpatient or clinic	1	1	2	2012	1	Positive histology	5	1	1	3	64	0	0	0	0	1	Active follow-up	One primary only	Yes	1
53280912	Hospital inpatient/outpatient or clinic	2	1	2	2012	1	Positive histology	3	1	1	1	62	0	0	0	0	1	Active follow-up	One primary only	Yes	1
53279470	Hospital inpatient/outpatient or clinic	1	1	1	2011	1	Positive histology	2	1	1	1	62	0	0	0	0	1	Active follow-up	One primary only	Yes	1
53270708	Hospital inpatient/outpatient or clinic	1	1	1	2012	1	Positive histology	1	2	1	1	85	0	0	0	0	0	Active follow-up	One primary only	Yes	1
53269503	Hospital inpatient/outpatient or clinic	2	3	1	2011	7	Positive histology	4	2	1	3	83	0	0	0	0	1	Active follow-up	One primary only	Yes	1
53265824	Hospital inpatient/outpatient or clinic	1	3	2	2011	8	Positive histology	2	1	1	1	37	0	0	0	0	1	Active follow-up	One primary only	Yes	1
53265174	Hospital inpatient/outpatient or clinic	1	1	1	2012	8	Positive histology	4	1	1	1	61	0	0	0	0	0	Active follow-up	One primary only	Yes	1
53262833	Hospital inpatient/outpatient or clinic	1	1	2	2012	1	Positive histology	4	2	1	2	73	0	0	0	0	1	Active follow-up	One primary only	Yes	1
53262645	Hospital inpatient/outpatient or clinic	1	1	2	2012	1	Positive histology	2	1	1	1	51	0	0	0	0	1	Active follow-up	One primary only	Yes	1
53262584	Hospital inpatient/outpatient or clinic	2	1	1	2012	7	Positive histology	4	2	1	2	69	0	0	0	0	0	Active follow-up	One primary only	Yes	1
53261564	Hospital inpatient/outpatient or clinic	2	3	2	2011	7	Positive histology	3	1	1	3	61	0	0	0	0	1	Active follow-up	One primary only	Yes	1
53260458	Hospital inpatient/outpatient or clinic	2	3	1	2012	7	Positive histology	4	2	1	3	75	0	0	0	0	1	Active follow-up	One primary only	Yes	1
53260350	Hospital inpatient/outpatient or clinic	1	1	2	2012	1	Positive histology	3	2	1	1	75	0	0	0	0	1	Active follow-up	One primary only	Yes	1
53259968	Hospital inpatient/outpatient or clinic	1	3	1	2012	8	Positive histology	4	2	3	2	66	0	0	0	0	1	Active follow-up	One primary only	Yes	1
53258044	Hospital inpatient/outpatient or clinic	1	1	1	2011	4	Positive histology	4	1	1	2	46	0	0	0	0	1	Active follow-up	One primary only	Yes	1
53257731	Hospital inpatient/outpatient or clinic	1	1	2	2012	1	Positive histology	1	2	1	1	76	0	0	0	0	1	Active follow-up	One primary only	Yes	1
53255214	Hospital inpatient/outpatient or clinic	3	3	2	2011	7	Positive histology	4	1	1	3	59	0	0	0	0	1	Active follow-up	One primary only	Yes	1
53253409	Hospital inpatient/outpatient or clinic	1	1	1	2011	7	Positive histology	5	2	1	3	82	0	0	0	0	1	Active follow-up	One primary only	Yes	1
53251323	Hospital inpatient/outpatient or clinic	1	1	1	2011	1	Positive histology	1	1	1	1	51	0	0	0	0	1	Active follow-up	One primary only	Yes	1
53251169	Hospital inpatient/outpatient or clinic	1	1	2	2011	1	Positive histology	5	2	1	1	80	0	0	0	0	0	Active follow-up	One primary only	Yes	1
53247221	Hospital inpatient/outpatient or clinic	1	3	1	2010	1	Positive histology	4	2	1	1	67	0	0	0	0	1	Active follow-up	One primary only	Yes	1
53245355	Hospital inpatient/outpatient or clinic	1	1	1	2012	7	Positive histology	1	1	2	3	59	0	0	0	0	1	Active follow-up	One primary only	Yes	1
53245145	Radiation treatment or medical oncology center (2006+)	1	1	1	2011	1	Positive histology	1	1	1	3	53	0	0	0	0	1	Active follow-up	One primary only	Yes	1
53238494	Hospital inpatient/outpatient or clinic	1	1	1	2011	3	Positive histology	3	1	1	1	51	0	0	0	0	1	Active follow-up	One primary only	Yes	1
53238367	Hospital inpatient/outpatient or clinic	1	1	1	2012	6	Positive histology	2	2	1	3	81	0	0	0	0	0	Active follow-up	One primary only	Yes	1
53237712	Hospital inpatient/outpatient or clinic	1	1	2	2011	1	Positive histology	3	1	1	1	57	0	0	0	0	1	Active follow-up	One primary only	Yes	1
53237210	Hospital inpatient/outpatient or clinic	1	1	1	2011	7	Positive histology	1	1	1	3	62	0	0	0	0	1	Active follow-up	One primary only	Yes	1
53236680	Hospital inpatient/outpatient or clinic	1	1	1	2011	7	Positive histology	4	1	3	3	56	1	0	0	0	0	Active follow-up	One primary only	Yes	1
53236319	Hospital inpatient/outpatient or clinic	2	1	1	2012	7	Positive histology	4	1	1	3	41	0	0	0	0	0	Active follow-up	One primary only	Yes	1
53235902	Hospital inpatient/outpatient or clinic	1	2	2	2011	1	Positive histology	2	1	1	1	61	0	0	0	0	1	Active follow-up	One primary only	Yes	1
53234592	Hospital inpatient/outpatient or clinic	1	2	1	2011	1	Positive histology	3	1	1	1	56	0	0	0	0	1	Active follow-up	One primary only	Yes	1
53233946	Hospital inpatient/outpatient or clinic	2	1	2	2011	1	Positive histology	3	1	1	2	33	0	0	0	0	0	Active follow-up	One primary only	Yes	1
53233319	Hospital inpatient/outpatient or clinic	2	1	2	2011	7	Positive histology	4	2	1	3	80	0	0	0	0	1	Active follow-up	One primary only	Yes	1
53231650	Hospital inpatient/outpatient or clinic	1	3	2	2011	7	Positive histology	2	1	1	3	54	0	0	0	0	1	Active follow-up	One primary only	Yes	1
53231643	Hospital inpatient/outpatient or clinic	1	1	1	2011	7	Positive histology	2	1	1	2	63	0	0	0	0	1	Active follow-up	One primary only	Yes	1
53231637	Hospital inpatient/outpatient or clinic	1	1	1	2011	1	Positive histology	2	1	1	1	62	0	0	0	0	1	Active follow-up	One primary only	Yes	1
53230255	Hospital inpatient/outpatient or clinic	1	1	1	2010	1	Positive histology	4	1	1	1	45	0	0	0	0	1	Active follow-up	One primary only	Yes	1
53228499	Hospital inpatient/outpatient or clinic	2	2	1	2011	7	Positive histology	4	2	1	3	73	1	0	0	0	0	Active follow-up	One primary only	Yes	1
53226452	Hospital inpatient/outpatient or clinic	2	1	1	2012	8	Positive histology	3	2	1	3	69	0	0	0	0	1	Active follow-up	One primary only	Yes	1
53224977	Hospital inpatient/outpatient or clinic	1	1	1	2012	8	Positive histology	3	1	2	3	65	0	0	0	0	0	Active follow-up	One primary only	Yes	1
53224477	Hospital inpatient/outpatient or clinic	2	2	2	2011	8	Positive histology	2	1	1	2	42	0	0	0	0	1	Active follow-up	One primary only	Yes	1
53224389	Hospital inpatient/outpatient or clinic	1	1	2	2011	1	Positive histology	4	1	1	2	65	0	0	0	0	1	Active follow-up	One primary only	Yes	1
53224100	Hospital inpatient/outpatient or clinic	1	1	1	2011	1	Positive histology	3	2	3	1	70	0	0	0	0	1	Active follow-up	One primary only	Yes	1
53222249	Hospital inpatient/outpatient or clinic	1	1	1	2011	7	Positive histology	5	2	3	3	85	1	0	0	0	0	Active follow-up	One primary only	Yes	1
53218542	Hospital inpatient/outpatient or clinic	1	3	1	2011	3	Positive histology	1	2	1	1	67	0	0	0	0	1	Active follow-up	One primary only	Yes	1
53218355	Hospital inpatient/outpatient or clinic	2	1	1	2011	8	Positive histology	2	2	1	3	77	0	0	0	0	0	Active follow-up	One primary only	Yes	1
53217999	Hospital inpatient/outpatient or clinic	1	1	1	2011	3	Positive histology	3	2	1	1	82	0	0	0	0	1	Active follow-up	One primary only	Yes	1
53212783	Hospital inpatient/outpatient or clinic	1	1	2	2011	8	Positive histology	3	1	1	3	60	0	0	0	0	0	Active follow-up	One primary only	Yes	1
53209116	Hospital inpatient/outpatient or clinic	1	3	1	2011	4	Positive histology	2	1	1	1	62	0	0	0	0	1	Active follow-up	One primary only	Yes	1
53203687	Hospital inpatient/outpatient or clinic	1	1	1	2011	7	Positive histology	4	1	1	3	43	0	0	0	0	1	Active follow-up	One primary only	Yes	1
53203684	Hospital inpatient/outpatient or clinic	1	1	2	2011	8	Positive histology	2	1	1	1	51	0	0	0	0	1	Active follow-up	One primary only	Yes	1
53202371	Hospital inpatient/outpatient or clinic	1	1	1	2010	1	Positive histology	2	2	2	1	68	0	0	0	0	1	Active follow-up	One primary only	Yes	1
53201663	Hospital inpatient/outpatient or clinic	1	1	1	2011	1	Positive histology	2	1	1	1	45	0	0	0	0	1	Active follow-up	One primary only	Yes	1
53201023	Hospital inpatient/outpatient or clinic	3	3	2	2011	7	Positive histology	3	2	1	3	70	0	0	0	0	1	Active follow-up	One primary only	Yes	1
53199593	Hospital inpatient/outpatient or clinic	2	1	2	2010	1	Positive histology	5	2	1	1	86	0	0	0	0	1	Active follow-up	One primary only	Yes	1
53199373	Hospital inpatient/outpatient or clinic	1	1	2	2011	8	Positive histology	1	1	1	3	53	0	0	0	0	1	Active follow-up	One primary only	Yes	1
53198181	Hospital inpatient/outpatient or clinic	1	1	2	2011	1	Positive histology	3	1	1	2	65	0	0	0	0	1	Active follow-up	One primary only	Yes	1
53197252	Hospital inpatient/outpatient or clinic	2	1	2	2011	7	Positive histology	1	1	1	3	37	1	0	0	0	1	Active follow-up	One primary only	Yes	1
53195591	Hospital inpatient/outpatient or clinic	2	3	1	2011	8	Positive histology	3	1	3	3	63	1	0	0	0	0	Active follow-up	One primary only	Yes	1
53194979	Hospital inpatient/outpatient or clinic	2	1	1	2011	7	Positive histology	3	1	2	1	25	0	0	0	0	1	Active follow-up	One primary only	Yes	1
53192880	Hospital inpatient/outpatient or clinic	2	1	1	2011	8	Positive histology	2	1	1	3	55	0	0	0	0	1	Active follow-up	One primary only	Yes	1
53188778	Hospital inpatient/outpatient or clinic	2	1	2	2011	6	Positive histology	3	1	1	3	63	0	0	0	0	1	Active follow-up	One primary only	Yes	1
53188382	Hospital inpatient/outpatient or clinic	2	2	1	2011	1	Positive histology	1	1	1	1	50	0	0	0	0	1	Active follow-up	One primary only	Yes	1
53186490	Hospital inpatient/outpatient or clinic	1	3	2	2011	8	Positive histology	4	1	1	1	45	0	0	0	0	1	Active follow-up	One primary only	Yes	1
53184533	Hospital inpatient/outpatient or clinic	1	1	2	2011	8	Positive histology	3	1	1	1	62	1	0	0	0	1	Active follow-up	One primary only	Yes	1
53181937	Hospital inpatient/outpatient or clinic	1	1	1	2011	3	Positive histology	3	1	3	3	46	0	0	0	0	1	Active follow-up	One primary only	Yes	1
53181930	Hospital inpatient/outpatient or clinic	2	3	2	2010	8	Positive histology	2	2	1	3	69	0	0	0	0	1	Active follow-up	One primary only	Yes	1
53181381	Hospital inpatient/outpatient or clinic	1	1	1	2011	7	Positive histology	4	2	1	3	70	0	0	0	0	1	Active follow-up	One primary only	Yes	1
53181300	Hospital inpatient/outpatient or clinic	1	1	1	2010	3	Positive histology	3	2	1	2	69	0	0	0	0	0	Active follow-up	One primary only	Yes	1
53179982	Hospital inpatient/outpatient or clinic	1	1	1	2010	1	Positive histology	3	1	1	2	49	0	0	0	0	1	Active follow-up	One primary only	Yes	1
53178124	Hospital inpatient/outpatient or clinic	1	3	2	2010	6	Positive histology	3	2	1	3	66	0	0	0	0	1	Active follow-up	One primary only	Yes	1
53176858	Laboratory only (hospital or private)	3	3	1	2010	6	Positive histology	2	2	1	3	75	0	0	0	0	1	Active follow-up	One primary only	Yes	1
53175874	Hospital inpatient/outpatient or clinic	2	1	2	2011	4	Positive histology	4	2	1	2	71	0	0	0	0	0	Active follow-up	One primary only	Yes	1
53172925	Hospital inpatient/outpatient or clinic	1	3	1	2011	6	Positive histology	3	2	1	3	69	0	0	0	0	1	Active follow-up	One primary only	Yes	1
53171798	Hospital inpatient/outpatient or clinic	1	1	1	2011	2	Positive histology	2	2	1	3	77	0	0	0	0	1	Active follow-up	One primary only	Yes	1
53170449	Hospital inpatient/outpatient or clinic	2	1	2	2010	8	Positive histology	1	2	1	3	68	1	0	0	0	0	Active follow-up	One primary only	Yes	1
53167875	Hospital inpatient/outpatient or clinic	1	1	1	2010	1	Positive histology	4	1	1	1	50	0	0	0	0	1	Active follow-up	One primary only	Yes	1
53166903	Hospital inpatient/outpatient or clinic	1	1	2	2011	8	Positive histology	5	2	1	3	69	0	0	0	0	1	Active follow-up	One primary only	Yes	1
53166334	Hospital inpatient/outpatient or clinic	2	1	2	2010	8	Positive histology	1	2	1	1	77	0	0	0	0	0	Active follow-up	One primary only	Yes	1
53163240	Hospital inpatient/outpatient or clinic	1	1	2	2011	1	Positive histology	1	1	1	1	60	0	0	0	0	1	Active follow-up	One primary only	Yes	1
53161190	Hospital inpatient/outpatient or clinic	1	1	1	2011	8	Positive histology	1	2	3	1	81	0	0	0	0	0	Active follow-up	One primary only	Yes	1
53159679	Hospital inpatient/outpatient or clinic	1	1	1	2011	6	Positive histology	1	2	1	3	68	0	0	0	0	1	Active follow-up	One primary only	Yes	1
53159603	Hospital inpatient/outpatient or clinic	2	2	2	2011	1	Positive histology	5	2	1	3	86	0	0	0	0	0	Active follow-up	One primary only	Yes	1
53158081	Hospital inpatient/outpatient or clinic	1	3	1	2011	6	Positive histology	2	2	1	3	70	0	0	0	0	1	Active follow-up	One primary only	Yes	1
53157689	Hospital inpatient/outpatient or clinic	1	1	2	2010	1	Positive histology	2	1	1	3	63	0	0	0	0	1	Active follow-up	One primary only	Yes	1
53154925	Hospital inpatient/outpatient or clinic	1	1	1	2011	1	Positive histology	3	1	1	3	39	0	0	0	0	1	Active follow-up	One primary only	Yes	1
53153404	Hospital inpatient/outpatient or clinic	1	2	1	2011	7	Positive histology	1	1	1	1	36	0	0	0	0	1	Active follow-up	One primary only	Yes	1
53152585	Hospital inpatient/outpatient or clinic	1	3	1	2010	1	Positive histology	3	1	1	1	42	0	0	0	0	1	Active follow-up	One primary only	Yes	1
52763424	Hospital inpatient/outpatient or clinic	1	1	2	2010	4	Positive histology	4	1	1	3	52	0	0	0	0	0	Active follow-up	One primary only	Yes	1
52762705	Hospital inpatient/outpatient or clinic	1	1	2	2010	1	Positive histology	2	1	1	1	59	0	0	0	0	1	Active follow-up	One primary only	Yes	1
52762681	Hospital inpatient/outpatient or clinic	1	1	1	2010	1	Positive histology	4	2	2	1	74	0	0	0	0	0	Active follow-up	One primary only	Yes	1
52761410	Hospital inpatient/outpatient or clinic	2	1	2	2010	5	Positive histology	1	2	1	3	88	0	0	0	0	0	Active follow-up	One primary only	Yes	1
52758690	Hospital inpatient/outpatient or clinic	2	1	2	2011	1	Positive histology	2	1	1	1	62	0	0	0	0	1	Active follow-up	One primary only	Yes	1
52758553	Hospital inpatient/outpatient or clinic	1	1	2	2011	3	Positive histology	3	1	1	2	58	0	0	0	0	0	Active follow-up	One primary only	Yes	1
52758070	Hospital inpatient/outpatient or clinic	1	1	2	2011	7	Positive histology	1	2	1	3	71	1	0	0	0	0	Active follow-up	One primary only	Yes	1
52757274	Hospital inpatient/outpatient or clinic	1	2	1	2011	1	Positive histology	3	1	1	3	52	1	0	0	0	0	Active follow-up	One primary only	Yes	1
52757115	Hospital inpatient/outpatient or clinic	1	1	2	2011	3	Positive histology	3	1	1	1	53	1	0	0	0	1	Active follow-up	One primary only	Yes	1
52754225	Hospital inpatient/outpatient or clinic	2	1	2	2011	8	Positive histology	3	2	1	3	69	0	0	0	0	1	Active follow-up	One primary only	Yes	1
[truncated: 1,798 more rows]
