# Supplementary material for: A novel nomogram for predicting liver metastasis in patients with gastrointestinal stromal tumor: a SEER-based study
Source: BMC Surg. 2020 Nov 25;20:298. doi: 10.1186/s12893-020-00969-4 (PMC7689971; doi:10.1186/s12893-020-00969-4)
Supplement: Supplementary file 2 — Additional file 2: Table S2. A database of training set. [file 12893_2020_969_MOESM2_ESM.xlsx]

## Sheet: Sheet1
Patient_ID	Liver_metastasis	Marriage	Race	Sex	Tumor_location	Tumor_size	Age	N	Mitotic_rate	Group	Age
77784053	1	2	1	1	8	2	1	1	2	1	52
77766751	1	2	2	2	8	4	2	1	3	1	87
77761482	1	1	2	1	8	4	2	1	2	1	68
77741588	1	2	1	2	8	2	2	1	1	1	72
77741319	1	1	1	1	1	2	1	1	2	1	64
77739417	2	2	2	1	1	4	1	1	1	1	58
77737023	1	2	1	2	1	4	2	1	2	1	68
77736672	1	1	3	2	8	3	1	1	3	1	47
77736201	1	1	1	2	6	3	1	1	3	1	64
77726740	1	2	2	2	3	3	2	1	1	1	67
77726467	1	2	1	2	8	2	2	1	2	1	68
77724693	1	2	2	1	8	4	1	1	2	1	53
77722792	1	1	1	1	8	3	1	1	1	1	56
77721436	2	1	1	1	1	5	1	1	1	1	57
77720726	1	1	1	2	5	2	2	1	3	1	71
77719647	1	2	2	2	1	2	2	1	3	1	78
77713009	1	2	2	1	3	2	2	1	1	1	78
77709999	1	2	1	2	2	3	1	1	2	1	38
77706799	2	1	2	1	8	4	1	1	3	1	59
77705457	1	2	2	2	1	2	2	1	3	1	87
77704588	1	1	1	1	8	4	1	1	2	1	53
77704428	2	2	1	2	2	3	2	1	3	1	79
77702335	1	2	2	1	8	5	1	3	3	1	64
77700535	1	1	2	1	1	4	1	1	2	1	47
77696313	1	2	1	2	1	3	1	1	3	1	50
77694920	1	1	1	1	8	2	2	1	1	1	72
77693051	1	2	2	2	1	5	1	1	1	1	46
77690219	1	1	1	1	8	3	1	1	2	1	34
77688543	2	3	1	2	8	4	2	1	3	1	66
77687232	1	2	2	2	1	3	2	1	3	1	84
77686314	1	2	2	2	4	1	1	1	1	1	59
77670125	1	2	1	1	2	2	1	1	3	1	46
77666929	2	2	2	1	1	5	1	2	3	1	47
77662813	1	1	1	2	1	3	2	1	3	1	74
77661698	1	1	1	1	7	4	1	1	1	1	50
77661687	1	2	1	1	3	2	1	1	1	1	56
77661681	1	1	1	1	7	4	2	1	1	1	67
77661530	1	1	2	2	1	4	1	1	2	1	60
77661329	1	1	1	1	1	3	2	1	1	1	80
77659969	1	1	1	2	1	4	2	1	1	1	74
77659593	1	2	1	1	8	2	2	1	1	1	70
77653215	1	1	1	1	1	5	2	2	3	1	84
77652496	1	1	1	1	8	3	2	1	2	1	68
77651782	1	1	1	1	1	3	2	1	2	1	71
77650973	2	2	2	1	8	3	1	1	3	1	63
77646098	1	1	1	2	8	4	2	1	1	1	71
77642197	1	3	1	1	1	3	1	1	1	1	56
77639172	1	2	2	2	1	2	1	1	2	1	64
77636035	1	1	1	1	3	3	2	1	1	1	77
77634673	2	1	1	2	3	3	2	2	2	1	76
77634615	1	1	1	2	1	2	2	1	3	1	91
77634609	1	2	2	1	1	4	1	1	3	1	65
77634585	1	1	2	2	1	1	1	1	1	1	59
77634565	1	1	2	2	1	3	1	1	3	1	53
77239852	2	1	2	1	1	4	1	1	2	1	55
77234839	1	2	1	2	1	4	2	1	2	1	81
77229226	1	1	2	2	1	2	2	1	2	1	72
77228575	1	1	1	1	1	2	1	1	1	1	64
77225877	1	2	1	1	1	4	1	3	3	1	35
77223857	1	1	2	2	1	3	2	1	2	1	75
77223564	1	1	1	1	1	2	2	1	2	1	77
77219471	1	2	2	2	8	2	1	1	2	1	61
77217723	1	1	1	1	8	3	1	1	1	1	49
77215782	1	2	1	2	1	2	1	1	2	1	60
77212872	1	2	1	2	1	3	2	1	3	1	69
77210635	2	1	2	1	1	4	1	1	2	1	56
77209753	1	1	2	1	1	4	2	1	3	1	75
77208005	1	1	1	2	2	4	2	1	1	1	83
77206944	2	1	2	1	7	4	2	1	3	1	66
77206773	2	2	2	2	7	3	1	1	3	1	40
77206114	1	1	1	2	8	4	1	1	3	1	34
77204057	1	2	2	2	3	3	2	1	3	1	69
77199971	1	2	2	1	7	5	2	3	3	1	69
77194699	2	1	1	2	7	4	1	1	3	1	58
77194170	1	1	2	1	7	3	2	1	3	1	72
77185226	2	2	2	2	1	2	2	1	1	1	75
77175698	1	2	2	2	7	4	1	1	3	1	50
77173371	1	1	2	2	1	2	2	1	1	1	73
77171908	1	2	1	1	8	2	1	1	1	1	55
77166240	1	2	1	2	8	3	1	3	1	1	48
77165681	1	1	1	2	1	3	2	1	2	1	85
77161446	2	1	1	1	5	4	1	3	3	1	50
77161039	2	1	1	1	1	3	1	1	3	1	42
77154997	1	1	1	1	3	5	1	1	3	1	55
77154257	1	2	2	2	8	2	2	1	1	1	79
77151586	1	1	1	1	1	3	2	1	1	1	66
77148412	2	1	1	2	1	5	1	1	1	1	40
77145628	1	1	2	1	8	4	2	2	3	1	68
77145610	1	1	2	1	1	2	2	1	1	1	68
77145608	2	1	1	1	7	5	2	1	3	1	75
77143355	2	3	1	1	3	2	1	2	1	1	63
77142771	1	1	2	2	1	4	1	2	2	1	62
77141256	1	3	2	1	5	2	1	1	3	1	40
77139975	1	1	1	1	8	4	1	1	3	1	61
77137756	1	1	2	2	1	2	2	1	2	1	76
77135413	1	2	1	1	1	2	1	1	1	1	62
77133567	1	1	1	2	8	1	1	1	1	1	60
77133542	1	1	2	1	1	3	2	1	1	1	70
77133527	1	2	2	1	1	2	1	1	1	1	35
77133333	1	2	1	2	1	2	2	1	1	1	79
77133329	1	2	1	2	2	2	1	1	1	1	60
77125001	1	1	2	2	6	2	2	1	3	1	69
77121013	1	1	2	1	7	3	1	1	1	1	57
77118775	1	1	1	2	4	4	1	1	2	1	56
77117664	1	3	2	2	1	2	1	1	1	1	62
77114166	1	1	1	2	3	4	1	1	3	1	45
77112068	1	1	2	2	8	5	2	1	3	1	69
77111830	2	3	1	1	1	2	2	3	3	1	68
77108022	1	1	1	1	8	4	1	1	1	1	56
77107732	1	1	1	1	1	4	2	1	3	1	72
77104369	1	2	1	1	6	4	1	1	3	1	50
77100130	1	2	1	2	5	2	1	1	3	1	51
77096838	1	2	1	2	8	5	1	1	1	1	54
77095377	1	1	1	1	8	2	1	1	1	1	31
77094552	2	2	1	1	8	5	1	1	3	1	26
77093028	1	3	2	1	1	4	1	1	2	1	44
77093018	1	1	1	2	8	4	2	1	1	1	74
77092505	1	1	2	1	3	3	1	1	1	1	46
77090679	2	1	1	2	3	4	1	2	2	1	48
77090462	1	1	1	2	8	2	1	1	1	1	55
77090382	1	2	1	2	8	4	1	1	1	1	56
77089134	1	2	1	2	2	2	1	1	1	1	46
77087915	1	2	2	2	3	4	1	1	1	1	54
77085336	1	1	1	1	1	3	1	1	3	1	64
77085323	1	1	1	1	1	2	1	1	1	1	56
77085056	1	2	2	2	4	2	2	1	1	1	80
77085054	1	1	1	1	8	2	2	1	2	1	82
77084238	2	2	1	1	1	2	1	1	1	1	47
77084190	1	1	1	2	2	3	1	1	1	1	29
77083709	2	1	1	2	2	5	1	1	3	1	51
77082963	1	1	1	1	1	1	2	1	1	1	74
77082797	1	1	1	1	4	2	2	1	1	1	75
77082762	1	2	2	1	8	2	1	1	1	1	61
77082425	1	2	2	2	8	3	1	1	2	1	55
77082371	1	1	1	2	8	3	2	1	3	1	72
77081839	1	1	2	1	1	4	2	1	2	1	75
77081750	1	2	2	2	1	1	1	1	1	1	31
77081661	1	1	1	2	4	2	1	1	1	1	59
77081389	1	1	1	2	2	1	2	1	2	1	72
77080777	1	1	1	2	1	2	1	1	1	1	55
77080666	1	2	2	2	1	3	2	1	1	1	73
77075890	1	1	2	2	5	1	1	1	3	1	46
77072174	1	1	1	1	7	4	2	1	3	1	66
76668953	1	2	1	2	1	4	2	1	3	1	76
76658159	1	1	2	2	7	2	1	1	1	1	65
76658142	1	2	2	1	1	4	1	1	3	1	53
76655366	2	2	2	1	7	5	2	1	3	1	82
76650609	1	2	1	2	5	1	2	1	3	1	74
76649498	2	2	1	2	8	4	2	1	3	1	86
76647859	1	1	1	1	8	3	2	1	2	1	70
76646753	2	2	2	2	8	4	2	2	3	1	77
76646653	2	2	1	1	7	4	2	3	1	1	68
76641847	1	1	1	1	1	3	1	3	2	1	64
76634505	1	1	2	2	1	3	1	1	3	1	31
76632623	1	1	1	1	7	5	1	1	3	1	64
76630035	1	1	1	2	2	5	1	1	3	1	58
76627365	1	1	1	1	7	2	2	1	3	1	80
76622319	1	2	1	2	1	1	2	1	1	1	83
76622169	1	1	1	2	3	3	1	1	1	1	65
76620654	1	1	1	2	1	3	2	1	1	1	72
76620630	1	2	1	2	7	4	1	1	3	1	55
76618195	1	2	1	1	1	5	1	1	2	1	48
76617611	1	2	1	2	1	3	2	1	3	1	70
76615193	1	1	1	2	2	3	1	1	2	1	59
76614478	1	2	1	2	1	2	2	1	1	1	68
76612550	1	2	2	2	1	2	1	1	1	1	62
76608282	1	1	2	1	7	5	2	1	3	1	78
76606109	1	1	1	1	3	2	1	1	1	1	65
76604692	1	1	1	2	1	4	1	1	2	1	51
76604493	1	2	1	2	1	3	2	1	1	1	67
76602513	1	1	1	1	8	3	1	1	3	1	60
76598967	1	3	1	2	7	3	2	1	3	1	75
76598699	1	3	1	1	8	3	1	2	1	1	60
76598094	1	1	1	1	8	2	1	1	2	1	43
76598082	1	1	2	1	6	3	1	1	3	1	54
76588357	1	2	1	1	3	1	1	1	1	1	54
76583979	1	1	1	1	1	1	2	1	1	1	79
76582469	1	2	2	2	1	3	1	1	1	1	50
76577777	1	2	1	2	8	2	1	1	1	1	41
76577605	1	1	2	1	7	4	1	1	1	1	65
76573697	1	2	2	2	4	1	2	1	1	1	67
76571916	1	1	1	2	8	4	2	1	1	1	72
76571400	1	1	1	2	8	3	1	1	3	1	65
76571153	1	1	1	2	8	3	1	1	1	1	55
76568273	1	1	1	1	7	2	2	1	1	1	67
76566321	1	1	2	2	6	3	1	1	3	1	46
76565833	1	2	2	1	8	4	1	1	1	1	60
76563880	1	2	1	2	5	3	1	1	3	1	60
76557044	1	2	1	2	1	3	1	1	3	1	42
76554303	1	2	2	2	1	3	1	1	1	1	55
76552551	1	2	1	2	1	3	2	1	1	1	76
76547194	1	1	1	1	3	2	1	1	1	1	41
76545924	1	2	1	2	4	4	2	1	2	1	77
76545918	2	1	2	1	7	5	1	1	3	1	61
76538776	1	2	2	2	1	4	1	1	1	1	55
76537769	1	1	1	2	3	3	2	1	1	1	71
76535755	1	2	2	2	1	3	1	1	1	1	49
76532419	1	1	1	2	3	1	2	1	2	1	70
76521400	1	2	2	2	7	3	2	1	3	1	82
76520077	2	2	1	1	2	4	1	1	2	1	57
76519685	1	2	1	1	8	2	1	1	3	1	61
74414336	1	1	3	1	7	2	1	1	1	1	65
74414162	1	1	2	1	7	4	1	1	3	1	63
74398678	2	3	3	1	1	5	1	2	3	1	61
74398058	1	1	1	1	6	2	1	1	3	1	33
74396251	1	3	3	2	7	2	2	1	3	1	70
74391001	1	1	1	1	1	3	1	1	1	1	38
74384553	1	1	1	2	7	1	1	1	1	1	60
74378534	1	2	1	2	8	1	2	1	1	1	91
74364160	1	2	2	2	1	3	1	1	1	1	58
74350543	1	2	2	2	8	2	1	1	1	1	64
74341402	1	1	1	2	7	2	1	1	3	1	65
74337931	1	2	1	1	1	4	1	1	1	1	39
74328535	1	2	2	2	1	2	2	1	3	1	69
74326890	1	1	3	2	1	2	1	1	2	1	65
74326485	1	2	2	1	3	3	1	1	3	1	26
74323806	1	1	1	2	2	1	2	1	1	1	70
74323481	1	3	1	1	1	2	2	1	2	1	70
74322080	1	3	1	2	8	3	1	1	2	1	42
74319504	1	2	2	2	1	4	2	1	2	1	68
74316864	1	2	1	2	1	2	1	1	1	1	65
74316172	1	1	3	1	8	3	1	1	1	1	42
74300842	1	2	2	2	8	3	1	1	1	1	64
74298379	1	1	1	1	8	2	1	1	1	1	42
74298272	1	1	1	1	8	2	1	1	2	1	55
74293721	1	1	1	1	1	2	2	1	1	1	79
74291914	1	2	2	1	7	2	2	1	1	1	67
74291822	1	3	2	2	1	2	2	1	1	1	69
74290405	1	2	1	2	3	1	2	1	2	1	66
74289685	1	1	1	1	8	1	1	1	1	1	51
74287870	1	2	1	1	3	1	2	1	1	1	79
74287866	1	1	1	2	1	2	2	1	1	1	79
74286708	1	1	1	2	1	2	1	1	1	1	62
74285738	1	1	1	1	1	2	1	1	1	1	64
74285070	2	1	1	1	1	3	1	1	3	1	52
74284304	1	2	3	2	3	3	1	1	2	1	41
74283718	1	1	1	2	1	2	2	1	1	1	67
74281663	1	1	1	2	8	4	2	1	1	1	71
74281388	1	3	1	2	1	2	2	1	1	1	66
74279169	1	2	2	2	8	1	2	1	1	1	66
74278084	1	1	1	2	1	2	1	1	2	1	60
74277640	1	2	1	2	3	4	1	1	1	1	53
74277509	1	2	1	2	5	3	1	1	3	1	59
74276259	2	1	1	1	1	4	1	1	3	1	58
74272208	1	2	1	2	1	2	2	1	1	1	69
74271315	1	1	1	1	8	1	1	1	3	1	62
74270592	2	3	2	2	7	4	2	1	3	1	78
74268372	1	2	1	1	8	3	1	1	2	1	53
74266646	1	3	1	1	8	5	2	1	3	1	70
74265665	1	1	2	2	8	1	1	1	1	1	54
74264936	2	2	2	1	1	5	1	1	1	1	51
74264186	1	1	1	2	7	5	1	2	3	1	60
74263304	1	2	1	2	1	2	1	1	1	1	58
74263027	1	3	2	1	8	1	1	1	3	1	63
74261868	1	2	3	2	5	5	2	1	3	1	76
74260749	2	2	1	1	8	4	1	1	3	1	23
74258406	1	3	1	2	8	5	2	1	2	1	69
74257940	1	1	1	1	7	5	2	1	1	1	80
74257414	1	2	2	1	8	3	1	2	1	1	21
74257371	1	1	2	1	8	1	1	1	1	1	61
74256667	1	1	1	1	7	2	1	1	1	1	61
74255562	1	1	2	2	1	3	1	1	1	1	63
74255437	1	1	1	1	8	4	1	1	2	1	60
73878337	1	1	2	2	1	3	1	1	1	1	52
73877690	1	2	1	2	2	3	1	1	1	1	25
73877194	1	1	1	1	5	3	2	1	3	1	73
73877190	1	1	1	2	8	1	1	1	1	1	52
73876854	2	1	1	1	8	5	1	1	2	1	61
73876446	2	1	1	2	1	3	2	2	3	1	78
73874987	1	1	1	2	3	5	2	1	1	1	68
73871628	1	2	1	2	8	1	1	1	1	1	64
73870747	2	2	2	1	7	5	1	3	3	1	59
73866413	1	2	1	2	2	2	2	1	3	1	81
73866325	1	2	2	1	6	5	1	1	3	1	57
73866318	1	2	2	1	1	3	1	1	2	1	64
73866275	1	2	1	2	7	2	1	1	2	1	44
73866182	1	2	2	2	1	3	1	1	1	1	58
73865272	1	2	2	2	1	2	1	1	2	1	63
73859445	2	1	1	1	8	5	2	1	2	1	67
73857913	1	1	1	2	1	2	1	1	2	1	48
73855353	1	1	1	2	8	4	2	1	2	1	77
73853852	1	1	1	2	8	5	2	1	1	1	77
73853258	1	2	2	1	7	5	1	1	3	1	63
73853189	1	1	1	2	1	2	2	1	1	1	69
73851827	1	2	1	2	1	1	2	1	1	1	75
73847785	1	2	2	2	1	4	1	1	2	1	60
73847648	1	1	1	1	8	2	2	1	2	1	73
73847141	1	1	1	1	3	2	1	1	1	1	46
73845339	1	2	1	2	8	2	1	1	1	1	53
73845293	1	1	2	1	5	2	1	1	3	1	53
73845043	1	2	1	1	5	4	1	1	3	1	40
73843190	1	1	1	2	4	1	1	1	1	1	55
73840512	1	2	1	2	2	1	1	1	3	1	47
73839825	1	2	2	2	6	3	1	1	3	1	62
73836222	1	1	1	1	1	1	1	1	1	1	62
73835424	1	1	1	2	6	2	2	1	3	1	74
73833429	1	3	1	2	7	5	1	3	3	1	53
73827308	1	1	1	1	8	2	2	1	3	1	85
73818013	1	2	3	1	1	2	1	1	1	1	45
73816028	1	1	3	1	2	2	1	1	1	1	33
73815786	1	1	3	1	1	2	1	1	1	1	59
73814502	1	3	1	1	8	2	1	1	1	1	59
73813856	1	3	1	1	8	2	2	1	2	1	73
73812923	2	2	2	2	3	5	1	1	2	1	48
73811737	1	1	1	1	8	2	2	1	3	1	68
73811283	1	1	1	1	8	3	1	1	1	1	48
73811192	1	1	2	2	7	2	2	1	3	1	69
73804364	1	1	1	2	1	5	1	1	1	1	39
73803099	1	3	2	1	1	5	2	1	1	1	71
73803011	2	2	2	1	7	1	1	3	3	1	51
73802304	1	1	1	1	8	3	1	1	1	1	65
73800098	1	1	2	1	5	4	2	1	3	1	68
73794438	1	2	2	1	1	2	1	3	3	1	57
73788771	1	2	3	2	1	4	1	1	3	1	65
73786596	2	3	2	1	7	3	1	1	3	1	45
73786010	2	1	1	1	8	5	2	1	2	1	76
73782567	1	2	1	1	1	3	2	1	2	1	76
73782550	1	1	1	1	8	2	1	1	1	1	40
73780744	2	2	1	1	5	4	1	1	3	1	63
73780551	2	1	1	1	1	5	1	1	3	1	62
73777742	1	2	1	1	8	4	1	1	2	1	53
73776372	1	1	3	2	8	1	1	1	1	1	65
73773405	1	1	2	1	1	2	2	1	1	1	78
73772050	2	2	2	1	8	4	1	3	3	1	61
73762449	1	2	1	2	1	2	2	1	1	1	67
73760554	1	1	3	2	1	2	1	1	2	1	65
73760049	1	1	1	2	1	3	1	1	1	1	61
73759658	2	1	1	1	8	4	2	1	2	1	73
73758779	1	2	1	2	7	4	1	1	1	1	33
73758730	1	2	2	2	7	3	1	1	1	1	49
73758021	1	1	3	2	1	2	2	1	1	1	79
73751943	1	3	2	2	1	3	2	1	1	1	77
73749633	1	1	2	1	8	2	1	1	1	1	60
73746870	1	3	1	2	1	2	1	1	2	1	50
73745156	1	1	1	1	1	2	2	1	2	1	79
73740893	1	2	3	1	8	4	1	3	2	1	51
73740750	1	1	1	1	8	2	2	1	2	1	70
73736808	1	1	1	2	8	1	1	1	1	1	50
73734893	1	2	2	1	1	2	1	1	1	1	54
73734557	1	2	2	2	1	4	1	1	3	1	47
73733470	2	1	3	2	1	2	1	2	2	1	59
73730506	1	1	1	1	7	3	1	1	1	1	42
73729310	1	2	1	2	7	3	2	1	2	1	80
73729110	1	1	1	1	7	2	1	1	1	1	57
73728575	1	1	1	2	1	2	2	1	1	1	74
73728307	1	1	1	2	8	3	2	3	1	1	70
73727739	1	3	1	1	8	1	2	1	1	1	75
73727617	1	1	1	2	1	3	1	1	2	1	47
73727328	1	2	3	1	6	2	1	1	3	1	33
73726656	1	2	1	2	3	3	1	1	2	1	50
73725561	1	1	1	2	8	3	1	1	2	1	64
73725432	1	2	1	1	1	4	1	1	2	1	61
73724506	1	1	1	1	8	2	2	1	1	1	79
73724470	1	1	1	2	8	2	1	1	1	1	64
73723986	1	1	1	1	2	2	2	1	1	1	75
73723899	1	2	2	2	8	1	1	1	1	1	38
73717611	1	2	2	1	1	2	2	1	2	1	74
73717586	1	1	1	1	2	1	2	1	2	1	67
73715343	1	2	1	2	1	2	2	1	3	1	68
73710743	1	3	1	2	1	4	1	1	1	1	52
73334214	1	3	2	2	8	3	1	1	1	1	59
73333047	1	2	1	2	7	2	1	1	2	1	27
73332949	1	1	1	1	1	3	1	1	1	1	55
73331902	1	1	1	2	1	2	2	1	2	1	75
73330979	1	2	1	2	8	2	1	1	1	1	33
73323034	1	2	1	1	1	2	2	1	1	1	86
73320555	1	1	1	1	8	3	2	1	2	1	82
73319118	1	3	2	2	7	2	2	3	3	1	79
73316175	1	1	3	1	1	3	1	1	1	1	63
73315656	1	3	1	2	8	1	1	1	1	1	57
73312858	1	1	3	2	8	3	1	1	1	1	56
73303828	1	1	1	2	8	4	1	1	2	1	62
73300575	1	2	1	1	8	3	1	1	1	1	64
73300493	2	1	1	1	8	4	2	1	1	1	80
73298907	1	2	3	1	3	3	1	1	1	1	57
73297928	1	1	1	2	2	2	1	1	2	1	59
73295282	2	2	1	2	1	4	1	1	3	1	56
73295035	1	1	1	2	7	2	2	1	1	1	66
73294233	1	2	1	2	1	3	2	1	1	1	81
73292782	1	1	1	1	4	3	1	1	2	1	47
73292126	1	1	1	1	7	2	2	1	1	1	75
73291556	1	1	1	2	1	1	1	1	1	1	65
73291338	1	1	3	2	8	4	1	1	2	1	49
73290619	1	1	3	1	8	3	1	1	2	1	47
73288874	1	3	1	1	4	2	2	1	2	1	75
73288519	1	3	1	1	1	4	1	1	1	1	61
73286387	1	3	2	1	8	2	2	1	3	1	66
73284786	1	2	1	2	1	2	1	1	1	1	50
73282123	1	1	1	1	1	2	2	1	2	1	67
73280315	1	3	2	1	1	4	1	1	2	1	54
73278184	1	2	2	2	1	2	1	1	2	1	24
73276977	1	1	1	2	2	2	1	1	2	1	45
73275548	2	2	1	1	1	3	1	1	2	1	42
73273823	1	1	3	1	7	2	2	1	2	1	69
73270821	1	2	1	2	7	2	2	1	1	1	87
73269570	1	2	1	2	1	3	1	1	2	1	51
73268429	1	3	1	2	7	4	2	1	1	1	66
73266421	1	2	2	1	1	3	2	1	1	1	75
73260875	1	1	3	1	3	2	1	1	1	1	36
73258991	1	1	2	1	8	4	1	1	2	1	64
73257464	1	1	3	2	1	2	2	1	2	1	71
73254780	1	2	1	2	1	2	2	1	1	1	75
73254575	1	1	1	2	1	1	2	1	1	1	67
73252742	1	3	3	2	7	2	1	1	1	1	38
73250653	2	3	2	2	8	4	1	1	1	1	36
73248922	1	1	1	1	1	2	1	1	1	1	52
73248766	1	3	1	2	8	3	2	1	3	1	67
73248536	1	2	1	2	8	5	2	1	3	1	78
73241000	2	1	1	1	7	4	1	3	3	1	65
73239052	1	1	1	1	8	5	1	1	1	1	58
73238430	1	2	3	1	1	2	2	1	1	1	88
73238133	1	1	2	2	1	2	1	1	2	1	41
73237755	2	2	3	2	2	2	1	1	3	1	61
73235272	1	2	1	2	8	2	1	1	1	1	51
73234094	1	1	2	2	8	1	1	1	1	1	48
73233353	1	1	1	1	3	3	1	1	2	1	61
73225850	1	1	1	1	1	3	1	1	1	1	55
73225609	1	1	1	2	1	2	1	1	1	1	46
73223163	1	1	1	1	2	2	2	1	2	1	69
73221495	1	1	1	1	8	2	1	1	1	1	62
73220612	1	1	1	1	8	1	1	1	3	1	55
73219940	1	2	1	1	5	5	2	1	3	1	83
73219289	1	1	1	2	1	2	2	1	1	1	70
73217546	1	1	1	1	1	4	2	1	2	1	72
73213806	1	1	1	1	8	1	2	1	1	1	73
73213528	1	2	1	2	8	2	2	1	2	1	82
73212417	1	2	1	2	1	2	2	1	1	1	70
73209226	1	1	3	1	8	3	1	1	1	1	57
73209223	1	2	2	2	1	4	2	1	1	1	83
73208084	1	1	3	2	1	3	1	1	1	1	48
73207263	1	1	1	2	8	1	1	1	1	1	45
73207068	1	2	2	2	8	3	1	1	1	1	45
73204486	1	3	1	1	8	4	1	3	1	1	62
73204319	1	2	2	1	8	1	1	1	1	1	57
73204064	1	3	3	2	1	5	2	1	3	1	85
73202367	1	3	1	2	8	5	2	1	1	1	85
73199387	1	2	2	2	1	2	1	1	1	1	55
73196032	1	2	1	2	8	1	1	1	1	1	55
73194412	1	1	1	2	1	1	1	1	1	1	50
73189666	1	2	1	2	7	3	2	1	2	1	84
73185866	1	2	1	2	8	3	1	1	1	1	50
73185071	1	2	1	2	8	1	1	1	3	1	57
73184168	1	2	1	2	1	2	1	1	1	1	59
73183309	1	2	2	2	8	2	2	1	1	1	77
73180316	1	2	2	2	5	2	2	1	3	1	70
73180151	1	2	2	2	1	2	1	1	3	1	56
73180014	1	1	3	2	8	1	1	1	2	1	59
73177408	1	1	1	1	8	4	1	1	2	1	65
73177379	2	1	3	2	1	1	2	2	1	1	83
73176902	1	2	1	2	1	3	1	1	1	1	44
73175895	1	3	1	1	1	2	1	1	1	1	61
73174142	1	3	1	1	8	2	2	1	1	1	74
73173913	1	2	1	1	1	4	1	1	3	1	52
73173506	1	1	1	1	1	2	2	1	3	1	81
73173371	1	2	1	2	7	2	2	1	1	1	89
73170350	1	1	1	1	8	3	1	1	1	1	60
73168167	1	1	2	2	7	5	2	1	3	1	72
73167215	1	1	2	2	1	3	1	1	1	1	58
73165110	1	3	1	2	7	4	1	1	3	1	45
72786351	2	1	3	1	8	4	2	1	3	1	81
72782371	1	1	1	1	1	4	2	1	1	1	71
72774785	1	1	1	1	8	3	1	1	1	1	53
72773093	1	1	2	1	6	1	1	1	3	1	48
72772679	1	1	1	2	8	1	1	1	3	1	56
72772370	1	3	1	2	1	2	1	1	1	1	53
72771759	1	3	1	1	1	2	1	1	1	1	59
72771374	1	3	1	2	1	2	1	1	1	1	62
72769095	1	3	1	1	8	3	1	1	1	1	49
72768300	1	2	1	2	8	4	2	1	2	1	91
72768292	1	2	1	2	8	2	1	1	2	1	65
72764556	1	1	1	1	8	1	1	1	1	1	60
72763094	1	1	2	1	7	4	1	1	3	1	39
72762983	1	1	2	2	6	2	1	1	3	1	53
72762963	1	3	2	2	1	1	1	1	1	1	63
72760972	1	1	1	2	1	2	2	1	2	1	68
72756981	1	1	2	2	2	2	1	1	3	1	57
72753954	1	3	1	2	1	1	1	1	3	1	39
72753561	1	1	1	1	8	4	2	1	2	1	84
72749365	1	2	2	2	1	5	2	1	3	1	73
72741428	1	2	1	1	2	3	1	1	1	1	33
72736895	1	2	1	1	3	2	1	2	1	1	48
72736613	1	1	3	2	7	4	2	1	1	1	70
72734220	1	2	2	2	8	3	2	1	3	1	81
72729483	1	1	2	2	1	2	2	1	1	1	66
72728870	1	2	2	2	8	2	2	1	1	1	73
72728578	1	2	1	2	1	4	1	1	2	1	54
72718283	1	3	1	2	2	3	1	1	3	1	43
72718070	1	3	3	2	1	3	1	1	3	1	58
72715066	1	1	1	2	8	1	1	1	1	1	59
72714230	1	1	2	2	8	1	1	1	1	1	30
72714225	1	2	1	1	1	2	1	1	2	1	43
72713333	1	2	3	2	1	3	2	1	1	1	77
72707593	1	1	3	1	1	5	2	1	1	1	78
72707393	1	2	2	2	2	5	1	1	1	1	52
72703155	1	3	3	1	6	2	2	1	3	1	73
72702188	1	1	1	2	1	2	1	1	1	1	45
72698039	2	2	1	2	5	3	1	1	3	1	54
72697771	2	2	1	2	6	3	2	3	3	1	77
72694643	1	2	2	2	1	3	2	1	3	1	77
72692991	1	2	1	1	1	2	1	1	1	1	51
72692057	1	1	1	2	6	4	2	1	3	1	66
72688982	1	1	1	2	8	3	2	1	1	1	72
72685059	1	2	1	1	7	5	1	1	3	1	65
72684198	1	2	1	2	8	4	2	1	1	1	66
72683193	1	2	3	2	1	3	2	1	2	1	81
72681128	1	3	1	2	2	3	2	1	2	1	77
72681122	1	3	3	1	8	5	1	1	1	1	65
72678167	2	3	1	1	7	5	2	1	3	1	87
72677817	1	1	1	1	1	2	1	1	1	1	46
72675956	1	2	1	1	6	3	1	1	3	1	50
72675731	1	2	1	1	8	3	1	2	3	1	54
72669348	2	1	1	1	8	4	1	1	1	1	49
72669338	1	1	1	2	8	3	1	1	1	1	59
72668967	1	1	1	2	8	1	2	1	3	1	68
72667573	1	1	3	2	1	1	2	1	1	1	74
72664446	1	1	1	2	1	3	2	1	3	1	67
72663801	1	1	1	1	3	3	1	1	1	1	65
72656414	1	1	1	1	8	3	2	1	2	1	87
72653193	1	1	3	1	1	2	2	1	1	1	67
72651076	1	1	2	1	2	2	1	1	1	1	37
72649049	1	2	2	2	1	2	2	1	2	1	71
72649047	1	1	3	1	1	4	1	1	1	1	52
72638657	1	1	1	1	3	3	1	1	1	1	50
72638656	1	1	2	2	8	2	1	1	2	1	62
72635308	1	1	1	2	8	3	2	1	2	1	68
72632909	1	3	1	1	8	3	2	1	3	1	76
72629128	1	1	1	1	8	3	2	1	1	1	68
72623192	1	1	1	2	4	2	1	1	1	1	62
72622244	1	2	1	2	2	2	1	1	1	1	54
72621713	2	1	1	2	1	3	1	1	3	1	63
72237285	1	1	1	1	8	4	1	1	2	1	51
72234844	1	1	2	1	1	2	1	1	1	1	45
72233917	1	1	1	1	3	3	1	1	2	1	49
72233914	1	3	1	2	2	2	1	1	1	1	64
72233737	1	2	1	2	7	2	2	1	1	1	69
72231892	1	2	1	2	7	2	1	1	3	1	56
72227024	1	3	1	1	2	2	1	1	1	1	55
72227017	1	3	1	2	1	3	1	1	1	1	31
72225167	1	3	1	1	1	2	1	1	1	1	50
72222010	1	1	1	1	1	3	2	1	1	1	71
72222007	1	2	1	2	1	4	1	1	1	1	63
72219873	1	1	1	1	1	4	1	1	1	1	52
72219741	1	2	1	2	8	3	2	1	2	1	80
72219289	1	2	1	2	8	1	1	1	1	1	47
72213991	1	2	2	2	7	4	2	1	3	1	66
72212748	1	1	1	2	1	3	1	1	1	1	45
72212407	1	1	3	1	8	4	2	1	1	1	68
72212406	2	2	2	2	8	5	2	3	3	1	73
72211886	2	1	1	2	1	4	2	1	1	1	66
72211124	1	2	1	2	1	3	2	1	1	1	84
72210661	1	2	2	2	7	3	1	1	3	1	44
72205626	1	2	2	2	8	3	2	3	1	1	76
72205029	1	1	1	2	8	2	1	1	1	1	55
72204598	1	1	1	2	1	1	2	1	3	1	69
72203630	1	1	1	1	8	2	1	1	1	1	53
72195692	1	1	3	1	1	4	1	1	1	1	48
72191243	1	2	1	2	1	2	2	1	3	1	87
72188712	1	1	2	2	8	5	2	3	3	1	84
72188369	1	1	1	1	1	1	1	1	3	1	61
72181900	1	1	1	2	1	3	2	1	1	1	69
72181889	1	1	2	2	1	1	2	1	1	1	73
72180946	1	1	1	2	1	3	1	1	3	1	65
72180933	1	1	1	1	1	3	2	1	1	1	84
72175361	1	1	1	2	1	3	1	1	1	1	52
72170199	1	2	1	2	2	1	2	1	2	1	70
72170017	1	2	2	2	1	4	1	2	3	1	61
72169432	1	1	1	1	8	3	1	1	1	1	43
63413411	1	2	2	1	2	2	1	1	1	1	52
63409137	1	1	2	2	1	3	1	1	1	1	58
63397941	2	2	2	1	7	4	2	1	3	1	74
63397451	1	2	2	2	1	2	2	1	2	1	74
63394174	1	1	2	1	1	1	1	1	1	1	62
63391697	1	1	1	2	1	3	2	1	1	1	69
63389102	1	2	1	1	1	3	2	1	2	1	80
63388210	1	1	2	1	5	3	1	1	3	1	62
63388053	1	2	2	1	1	3	2	1	1	1	72
63387654	1	2	2	2	8	4	1	1	2	1	49
63385026	2	1	1	1	8	4	1	1	1	1	42
63384316	2	1	1	2	1	5	2	1	1	1	74
63384024	1	1	2	2	7	2	2	1	2	1	74
63383306	1	1	1	2	1	2	1	1	1	1	58
63378600	1	2	2	2	1	4	2	1	1	1	66
63378037	1	2	1	2	8	1	1	1	1	1	61
63375373	1	2	2	2	8	1	1	1	1	1	56
63372639	1	1	1	1	7	3	1	1	2	1	60
63372196	1	1	2	1	1	2	1	1	1	1	55
63367750	1	3	2	2	1	3	2	1	1	1	66
63367518	1	1	2	1	7	4	2	1	3	1	77
63366972	1	1	1	1	1	3	1	1	1	1	56
63366920	1	2	2	2	1	1	1	1	1	1	59
63366912	1	1	1	2	8	4	2	1	1	1	70
63366878	1	2	1	2	7	1	1	1	1	1	47
63366047	2	1	1	2	8	4	1	1	3	1	65
63362584	1	1	2	1	3	3	1	1	1	1	59
63362119	1	1	2	2	1	2	1	1	1	1	61
63359824	2	1	1	2	1	3	1	1	2	1	59
63359521	1	1	1	1	1	2	1	1	1	1	60
63358811	1	1	2	2	8	3	1	1	1	1	44
63353906	1	1	1	1	7	3	1	1	3	1	62
63352532	1	2	2	1	8	4	1	1	2	1	50
63351444	1	2	2	2	8	2	1	1	1	1	61
63349750	2	2	2	2	1	5	1	1	3	1	39
63347455	1	2	2	2	1	2	1	1	1	1	64
63343923	1	1	1	1	8	4	1	1	1	1	36
63343890	1	2	2	1	8	1	1	1	1	1	51
63343017	1	1	1	1	7	3	2	1	2	1	79
63342931	1	2	1	2	2	3	1	1	1	1	60
63342716	1	2	1	2	8	4	1	1	1	1	53
63342240	1	1	2	2	8	4	1	1	2	1	56
63338760	1	2	2	2	8	1	2	1	1	1	75
63337706	1	1	1	1	2	3	1	1	1	1	52
63337404	1	1	2	1	1	1	2	1	1	1	71
63337128	1	3	3	2	1	3	2	1	2	1	72
63336921	1	2	1	2	2	4	2	1	3	1	72
63335306	2	1	1	1	8	4	2	1	1	1	72
63335230	1	2	2	2	1	2	2	1	2	1	70
63334568	2	1	1	2	7	4	2	1	3	1	78
63333455	2	1	2	2	8	5	1	2	3	1	43
63332423	1	2	2	2	1	3	2	1	1	1	71
63323780	1	2	3	2	1	4	2	1	3	1	66
63320989	1	2	1	2	1	2	1	1	2	1	21
63319185	1	2	2	1	8	4	1	1	1	1	57
63315954	2	1	2	1	1	4	1	1	3	1	49
63315584	1	1	2	2	1	2	1	1	1	1	52
63314230	1	2	1	2	8	3	2	1	1	1	74
63313268	1	2	2	2	1	2	1	1	3	1	62
63310536	1	1	2	1	1	2	1	1	1	1	63
63308287	1	1	2	1	8	4	1	1	3	1	46
63307623	1	1	1	1	4	4	1	1	1	1	53
63306089	1	1	2	1	4	2	1	1	1	1	46
63301015	1	3	1	1	8	3	2	1	1	1	67
63298162	1	2	2	2	7	2	1	1	3	1	49
63296939	1	1	1	2	1	4	1	1	1	1	55
63294548	1	2	2	2	8	3	1	1	1	1	58
63293811	1	1	2	1	1	3	1	1	1	1	64
63291875	1	2	1	1	1	3	2	1	2	1	70
63291642	1	3	1	1	8	4	1	3	1	1	65
63290938	1	1	1	2	1	2	2	1	1	1	74
63281460	1	1	2	1	1	2	1	1	1	1	57
63280396	1	1	2	2	1	2	2	1	1	1	81
63278066	1	1	1	1	1	3	1	1	2	1	54
63271418	1	2	1	2	1	4	2	1	1	1	74
63270094	1	1	2	1	8	3	2	1	1	1	68
63268605	1	2	2	2	1	4	1	1	2	1	56
63268604	1	1	1	2	8	5	2	3	3	1	76
63268373	2	2	2	1	1	4	1	1	3	1	61
62796843	1	2	1	1	8	4	1	1	1	1	55
62794682	1	3	1	2	8	5	1	2	3	1	64
62794069	1	2	1	1	3	4	1	1	1	1	47
62788575	1	2	2	2	1	3	1	1	3	1	64
62788427	1	1	1	1	1	3	1	1	1	1	51
62783702	1	1	2	1	1	1	1	1	2	1	41
62779006	2	1	1	2	1	3	2	1	3	1	68
62777099	1	1	1	1	5	1	1	1	3	1	35
62775606	1	1	2	2	8	4	2	1	3	1	68
62775597	1	2	2	2	1	4	2	2	3	1	74
62774524	2	2	2	1	7	4	1	1	3	1	59
62773694	1	3	1	1	1	2	1	1	2	1	64
62766751	1	2	1	1	1	2	2	1	1	1	74
62764017	1	2	1	2	8	3	2	1	2	1	80
62755577	2	2	1	1	8	5	2	3	3	1	69
62755039	1	2	1	2	7	5	1	1	3	1	50
62751083	2	3	1	2	7	3	1	1	3	1	65
62742617	1	1	1	1	8	4	1	1	2	1	59
62739473	1	2	3	2	2	2	2	1	1	1	86
62738052	1	1	1	1	8	4	2	1	2	1	76
62737665	1	1	1	1	1	2	1	1	3	1	37
62736445	1	2	2	1	8	4	1	1	2	1	45
62732733	1	2	2	1	1	2	1	1	1	1	63
62732460	1	2	1	2	1	3	1	1	1	1	31
62731191	1	2	1	2	5	2	1	1	3	1	64
62730564	1	2	1	1	7	2	1	1	1	1	57
62728505	1	1	1	2	1	3	2	1	1	1	68
62726275	1	1	3	1	3	4	2	1	1	1	88
62723494	1	1	1	2	1	4	1	1	2	1	64
62722761	1	1	1	2	1	3	2	1	1	1	72
62722758	1	1	1	1	8	4	2	1	1	1	79
62722321	2	2	2	1	8	4	1	1	1	1	64
62721341	1	1	2	1	1	5	2	1	3	1	75
62721095	1	1	2	1	1	2	2	1	2	1	71
62715845	1	1	2	2	8	1	1	1	1	1	55
62714675	1	2	1	1	8	4	2	1	2	1	66
62702683	1	2	1	2	7	1	1	1	1	1	64
62698593	1	1	2	1	8	2	2	1	1	1	89
62697902	1	1	1	1	7	1	1	1	1	1	56
62697108	2	2	2	2	5	3	2	1	3	1	71
62696767	1	2	1	2	7	1	1	1	1	1	55
62696628	1	1	1	2	3	3	2	1	2	1	75
62693059	1	1	1	1	8	4	1	1	3	1	63
62686366	1	1	2	1	7	5	1	1	2	1	60
62684098	1	1	2	1	8	4	2	1	1	1	69
62681328	1	2	1	2	8	5	2	1	3	1	79
62681267	1	2	2	2	2	2	1	1	1	1	62
62679877	2	1	2	1	8	3	1	1	3	1	62
62678549	1	2	1	1	1	2	2	1	3	1	86
62675428	1	2	2	1	1	2	1	1	1	1	52
62672661	1	1	1	1	8	3	2	1	3	1	69
62671647	1	1	1	2	1	3	2	1	1	1	69
62670595	1	2	1	2	1	4	2	1	2	1	77
62669098	1	1	1	1	8	3	1	1	2	1	55
62668862	1	1	1	1	1	4	2	1	2	1	74
62663408	1	2	1	1	1	2	2	1	1	1	70
62663072	2	2	2	1	7	5	2	1	3	1	91
62662854	1	1	1	2	1	5	1	1	3	1	49
62659485	1	2	2	2	6	3	2	1	3	1	76
62657702	1	2	2	2	1	5	1	1	2	1	50
62657023	1	1	1	2	7	4	1	1	3	1	47
62655597	1	1	1	1	1	2	1	1	1	1	61
62655436	1	1	1	1	1	1	1	1	1	1	56
62651280	1	2	2	2	5	1	1	1	3	1	62
62651240	1	1	1	1	1	1	1	1	1	1	57
62650106	1	2	2	1	7	4	1	1	3	1	45
62650010	1	2	1	2	1	4	1	1	1	1	63
62646003	2	2	1	1	7	3	1	1	3	1	54
62644627	1	2	2	1	1	4	1	1	1	1	58
62643372	1	2	2	1	1	2	1	1	2	1	43
62642517	1	2	1	2	1	3	1	1	3	1	60
62638383	1	1	1	1	3	2	1	1	1	1	43
62638253	1	1	2	2	1	3	1	1	1	1	60
62638183	1	2	2	2	1	1	2	1	3	1	74
62637993	1	2	1	1	8	3	1	1	1	1	21
62636736	1	2	1	2	8	2	2	1	2	1	80
62634695	1	1	3	1	1	1	2	1	3	1	69
62158078	1	1	2	1	1	2	2	1	2	1	74
62157441	1	2	1	2	1	4	2	1	3	1	70
62152829	1	1	1	1	1	4	2	1	3	1	67
62149321	1	1	3	2	1	1	1	1	1	1	53
62147665	1	2	2	2	8	4	1	1	2	1	54
59805388	1	1	1	1	6	5	1	1	3	1	57
59799951	1	1	1	1	8	3	2	1	1	1	74
59790587	1	1	1	2	1	1	2	1	1	1	81
59782869	1	1	1	1	8	2	2	1	3	1	85
59774799	1	1	1	1	1	4	2	2	1	1	72
59770788	1	1	1	1	2	5	1	1	1	1	45
59769996	1	1	1	1	1	3	1	1	3	1	57
59762155	1	2	1	2	8	3	1	1	1	1	38
59761896	1	2	1	1	7	2	2	1	1	1	79
59759247	1	1	1	1	1	3	1	1	1	1	44
59755620	1	1	1	1	7	3	2	1	3	1	69
59755392	1	1	3	2	7	3	1	1	2	1	54
59755386	1	1	1	1	8	2	2	1	1	1	79
59755007	1	1	1	2	1	3	1	1	1	1	61
59752148	1	1	1	2	8	3	2	1	2	1	79
59751514	1	2	2	2	1	3	1	1	1	1	42
59749678	1	1	1	2	8	2	1	1	1	1	54
59747327	1	2	1	1	1	3	1	1	1	1	63
59744003	1	2	1	1	6	1	2	1	3	1	67
59743440	1	2	1	2	1	2	2	1	1	1	82
59743433	1	1	1	2	5	3	1	1	3	1	37
59743314	1	1	1	2	8	1	1	1	1	1	55
59738830	1	1	1	1	8	3	2	1	1	1	70
59737378	1	1	1	1	8	1	2	1	1	1	71
59733781	1	1	1	1	6	3	2	1	3	1	67
59733098	1	2	2	2	8	2	1	1	3	1	57
59731573	1	2	1	2	3	3	1	1	2	1	45
59730718	1	2	1	2	7	3	1	1	1	1	64
59729440	1	2	1	2	1	1	1	1	1	1	60
59727116	1	2	1	2	1	2	2	1	1	1	78
59726043	1	1	1	2	3	3	1	1	2	1	58
59725966	1	1	1	1	3	2	1	1	2	1	33
59725791	1	1	1	1	7	2	2	1	1	1	66
59723946	1	2	1	2	8	3	1	1	1	1	56
59723505	1	1	2	1	1	1	1	1	1	1	50
59723504	1	2	1	2	8	1	2	1	1	1	73
59720814	1	1	1	1	3	3	1	1	1	1	52
59717405	1	1	1	1	5	3	2	1	3	1	85
59714412	1	1	1	2	1	2	1	1	1	1	56
59712301	1	1	1	1	4	3	1	1	1	1	60
59711135	1	2	1	2	1	2	2	1	1	1	75
59709279	1	1	1	1	8	2	1	1	1	1	59
59708855	1	2	2	2	1	3	2	1	1	1	87
59708468	1	2	2	1	5	2	2	1	3	1	67
59708407	1	1	1	1	1	3	2	1	1	1	76
59706671	1	1	2	1	1	3	2	1	1	1	77
59703924	1	1	1	1	3	2	1	1	1	1	57
59702033	1	2	2	2	1	1	2	1	2	1	67
59700016	1	1	1	2	6	3	1	1	3	1	54
59699353	1	1	2	2	1	2	1	1	1	1	65
59698664	1	2	1	2	1	1	2	1	1	1	75
59698052	1	2	1	2	8	3	1	1	1	1	38
59696911	1	2	1	2	1	2	2	1	1	1	70
59696690	1	1	1	2	3	3	1	1	3	1	57
59692136	1	1	1	1	1	2	2	1	1	1	67
59690178	1	1	1	2	1	1	1	1	1	1	57
59685835	1	1	1	1	8	2	1	1	1	1	44
59685416	1	2	1	1	1	4	1	1	3	1	65
59683605	1	1	1	2	1	2	2	1	1	1	72
59681604	1	1	1	2	1	1	1	1	1	1	54
59679260	1	1	1	2	6	3	1	1	3	1	60
59677098	1	1	1	1	3	3	2	1	1	1	80
59675882	1	2	1	2	1	2	1	1	1	1	60
59673027	1	2	1	1	1	3	2	1	1	1	74
59672700	1	2	1	2	8	4	1	1	2	1	38
59672278	1	1	1	2	1	1	1	1	1	1	63
59672275	1	1	1	1	3	4	1	1	1	1	59
59672272	1	1	1	2	8	2	1	1	1	1	56
59671910	1	1	1	2	3	3	1	1	1	1	64
59667562	1	2	1	2	8	2	1	1	2	1	57
59666419	2	2	1	2	1	1	1	1	3	1	61
59665247	1	2	1	2	8	1	1	1	1	1	65
59665235	1	2	2	2	1	2	1	1	2	1	46
59662618	1	1	2	1	7	2	2	1	1	1	71
59660887	1	1	1	2	1	3	1	1	1	1	47
59659858	1	1	1	2	1	2	1	1	1	1	58
59659650	1	1	2	1	8	5	2	1	1	1	83
59364575	2	1	1	2	4	4	1	2	2	1	58
59362391	1	1	1	1	1	4	1	1	2	1	63
59362163	2	2	1	1	8	4	1	1	1	1	65
59362070	1	1	1	1	8	4	2	1	3	1	73
59361045	1	1	1	1	8	2	2	1	1	1	81
59360877	1	2	2	1	1	3	1	2	1	1	61
59359535	1	1	1	2	8	1	1	1	1	1	53
59353631	1	1	1	2	5	5	2	1	3	1	80
59350568	1	2	1	2	2	3	2	1	2	1	84
59349732	1	1	1	1	1	5	2	1	3	1	88
59349675	1	1	1	1	3	1	1	1	1	1	55
59348976	1	1	1	1	2	3	2	1	1	1	77
59348775	1	2	1	2	7	1	1	3	3	1	58
59344933	2	1	1	1	2	4	2	2	2	1	67
59341671	1	2	1	2	7	2	2	1	1	1	88
59340355	1	1	1	2	1	1	2	1	1	1	67
59339964	1	1	1	1	6	2	1	1	3	1	55
59339938	1	1	1	1	8	4	1	1	2	1	52
59336345	1	1	1	1	8	3	1	1	3	1	34
59335922	1	1	1	2	1	2	1	1	1	1	62
59335469	1	1	1	1	2	2	1	2	2	1	52
59334938	1	1	1	1	8	4	2	1	2	1	75
59334459	1	2	2	2	1	2	1	1	1	1	58
59334458	1	1	1	2	1	1	2	1	2	1	74
59333880	1	2	2	2	7	3	1	1	1	1	58
59332591	2	1	1	2	8	4	1	1	2	1	53
59328538	1	1	1	1	5	1	1	1	3	1	63
59328511	1	1	1	2	1	1	2	1	1	1	70
59328174	1	1	1	1	7	2	2	1	1	1	71
59328164	1	1	1	1	8	2	1	1	1	1	48
59326420	1	2	1	2	1	2	1	1	1	1	60
59324930	1	1	1	2	8	1	2	1	1	1	73
59323525	1	1	1	1	1	2	2	1	2	1	69
59323509	1	1	1	2	8	1	2	1	2	1	69
59323031	1	1	1	2	1	1	1	1	1	1	49
59323010	1	2	2	1	1	4	1	1	1	1	58
59319257	1	1	1	1	1	1	2	1	1	1	69
59318884	1	2	1	1	7	2	2	1	3	1	77
59315813	1	1	1	2	7	3	1	1	1	1	62
59315602	1	3	1	1	1	2	1	1	2	1	55
59312227	2	1	1	1	7	5	1	3	3	1	63
59309964	1	1	1	1	1	2	1	1	1	1	41
59309380	1	2	2	2	7	4	2	1	2	1	81
59307515	1	2	1	1	1	2	1	1	1	1	59
59301597	2	1	1	1	7	5	2	1	3	1	71
59300235	1	1	1	1	1	1	2	1	1	1	77
59294375	1	1	2	2	1	2	1	1	3	1	63
59294283	1	1	1	2	1	3	2	1	1	1	72
59291067	1	2	2	1	3	1	1	1	1	1	58
59289556	1	2	1	2	1	3	1	1	2	1	52
59288751	1	2	1	2	4	3	1	1	2	1	65
59287223	1	1	1	1	8	4	1	1	1	1	50
59287216	1	1	1	1	8	1	1	1	1	1	58
59287197	1	1	1	1	8	4	1	1	1	1	64
59286517	2	1	1	2	7	4	1	1	3	1	60
59279203	1	2	1	2	8	1	2	1	1	1	71
59277749	1	2	1	1	4	2	1	1	2	1	52
59274943	1	1	2	2	7	4	2	1	3	1	80
59274597	1	2	2	2	8	3	1	1	2	1	45
59273395	1	2	1	2	1	2	2	1	2	1	74
59273086	1	1	1	2	8	3	2	1	3	1	66
59271191	1	1	1	2	8	5	1	1	3	1	41
59267642	1	2	2	2	1	3	2	1	1	1	77
59266214	1	2	1	2	1	2	1	1	1	1	35
59263846	1	1	1	1	1	3	2	1	1	1	69
59263639	1	1	1	1	1	3	2	1	1	1	74
59260421	1	1	1	1	1	2	2	1	1	1	67
59260349	1	2	1	2	8	4	1	1	1	1	43
59260272	1	1	2	1	7	2	2	1	3	1	66
59258240	1	1	1	2	1	1	1	1	1	1	61
59257386	1	1	1	2	6	2	2	1	3	1	72
59248030	1	2	1	1	4	2	1	1	1	1	48
59247783	1	2	1	2	8	2	2	1	1	1	80
59243542	1	2	1	2	6	3	2	1	3	1	78
59241045	2	2	1	2	8	4	1	1	3	1	57
59239557	1	3	1	1	4	2	1	1	1	1	39
59239174	1	1	1	1	8	2	1	1	2	1	57
59236231	2	1	2	1	1	3	1	1	1	1	48
59234149	1	2	1	1	1	3	1	1	2	1	62
59233939	1	1	1	1	7	4	2	1	3	1	89
59229480	1	1	1	1	8	3	2	1	1	1	72
59228643	2	1	1	2	7	4	2	3	3	1	78
59228132	1	2	1	1	8	4	1	1	2	1	57
59226030	1	3	1	1	8	4	1	1	2	1	48
59219668	1	2	1	1	3	1	1	1	1	1	62
58920634	1	2	1	2	7	1	1	1	1	1	56
58915080	1	1	1	2	8	4	2	1	2	1	76
58914984	1	1	1	2	3	2	1	1	1	1	57
58912551	1	1	3	2	8	2	2	1	3	1	67
58908653	1	2	1	2	1	5	1	1	2	1	49
58908368	1	2	2	2	8	3	1	1	2	1	49
58905545	1	1	1	1	8	3	1	3	2	1	45
58901739	2	2	1	1	3	2	1	1	1	1	53
58896643	1	1	1	2	8	2	2	1	2	1	83
58894407	1	2	1	2	1	2	2	1	1	1	83
58892904	1	2	1	1	8	2	1	1	1	1	57
58889980	1	1	1	1	2	3	2	1	1	1	67
58889674	1	1	1	2	7	3	1	1	3	1	61
58889665	1	1	1	1	3	3	1	1	1	1	52
58889617	1	1	1	1	8	3	1	1	1	1	36
58888573	1	2	1	2	1	4	2	1	1	1	79
58887034	1	1	1	1	7	2	2	1	1	1	67
58884809	1	1	2	1	3	3	2	1	1	1	67
58884233	1	1	1	1	8	3	2	1	1	1	77
58880924	1	1	1	1	7	4	1	1	2	1	58
58880256	1	1	1	1	4	3	1	1	3	1	62
58866802	1	1	1	2	1	4	1	1	1	1	56
58864622	1	2	1	2	8	3	2	1	1	1	80
58863007	1	2	1	1	1	4	1	1	2	1	47
58857839	2	1	1	1	8	2	1	2	3	1	43
58856038	1	1	2	1	7	1	2	1	2	1	74
58855653	1	1	1	1	2	3	1	2	3	1	58
58839860	1	1	1	2	1	3	1	1	2	1	53
58837201	1	2	1	2	8	3	2	1	3	1	66
58836894	1	1	1	1	7	3	1	1	1	1	34
58836788	1	1	1	1	2	2	1	1	1	1	47
58836298	1	1	1	1	4	4	2	2	2	1	72
58836272	1	1	1	2	4	4	2	1	1	1	66
58833908	1	2	1	2	8	2	1	1	2	1	37
58832465	1	1	1	1	8	2	1	1	1	1	64
58832110	1	1	1	1	1	2	1	1	2	1	61
58829673	1	2	1	1	8	4	1	1	1	1	47
56600344	1	1	3	2	7	3	1	1	3	1	41
56595912	1	1	1	2	1	4	2	1	3	1	66
56595773	1	2	3	2	8	1	1	1	1	1	62
56593477	1	1	3	1	3	3	1	1	1	1	63
56593469	1	1	1	2	8	1	2	1	1	1	68
56593010	1	2	2	2	8	4	2	1	1	1	71
56592609	1	1	3	1	3	2	1	1	2	1	63
56592493	1	1	3	2	1	1	1	1	1	1	65
56590556	1	1	1	1	4	3	2	1	1	1	73
56576392	1	2	1	2	1	4	1	1	1	1	59
56572667	1	1	1	2	8	3	1	1	1	1	64
56566058	1	1	2	1	1	2	2	1	3	1	77
56551463	1	1	1	1	8	5	1	1	3	1	58
56549227	1	2	1	2	8	4	1	1	2	1	33
56543156	1	1	1	1	8	3	2	1	1	1	70
56542483	1	1	1	1	3	3	1	1	1	1	46
56542018	2	1	1	1	8	4	2	1	3	1	69
56537160	1	1	1	1	3	2	1	1	3	1	56
56528263	1	1	1	2	1	4	1	1	2	1	39
56528257	1	2	1	2	1	4	2	1	2	1	72
56520135	1	1	1	2	1	2	2	1	1	1	78
56516145	1	1	1	2	1	3	1	1	3	1	40
56515651	1	1	3	1	1	3	1	1	1	1	55
56513686	1	1	1	1	1	4	1	1	2	1	57
56508912	1	2	1	2	1	3	2	1	1	1	82
56494438	1	1	1	2	4	3	2	1	1	1	71
56488388	1	1	1	2	6	3	1	1	3	1	63
56479462	1	1	1	2	8	4	1	1	1	1	57
56479196	1	1	3	2	8	3	2	1	1	1	74
56472062	1	1	3	2	1	2	1	1	1	1	48
56461925	1	2	2	1	1	5	1	1	1	1	61
56065979	1	3	1	1	3	3	1	1	1	1	22
56060530	1	2	1	2	6	3	2	1	3	1	76
56055235	1	2	2	2	8	3	2	1	1	1	74
56052136	1	1	1	1	8	5	1	1	3	1	51
56051159	1	1	1	2	1	4	2	1	2	1	70
56048147	1	1	1	1	1	4	1	1	1	1	52
56045204	1	2	1	2	1	3	1	1	1	1	54
56044030	1	2	1	2	4	4	1	1	2	1	63
56043827	1	1	1	1	1	2	2	1	2	1	78
56040351	1	2	1	2	6	3	1	1	3	1	61
56039312	1	1	1	2	4	3	1	1	1	1	44
56036457	1	3	1	2	4	4	1	1	2	1	60
56035387	2	1	1	1	1	4	1	1	3	1	50
56033488	1	1	1	1	1	4	1	1	1	1	42
56032220	1	2	1	2	8	4	1	1	3	1	54
56028489	1	1	1	2	1	1	1	1	1	1	59
56028410	1	1	1	1	1	2	1	1	2	1	61
56028369	1	2	1	2	1	2	1	1	2	1	22
56028367	1	1	1	1	1	3	1	1	1	1	59
56026785	1	1	1	1	8	5	1	1	3	1	58
56025701	1	1	1	1	1	3	1	1	2	1	52
56025668	1	1	1	1	1	3	1	1	1	1	35
56024339	1	1	1	2	1	2	2	1	1	1	68
56015691	1	1	1	2	3	3	2	1	1	1	66
56013798	1	2	2	2	8	1	1	1	1	1	64
56013653	1	1	1	2	7	3	1	1	2	1	56
56013308	1	1	3	2	6	3	1	1	3	1	50
56011881	1	1	1	2	8	1	1	1	1	1	57
56010729	1	2	1	1	7	5	1	1	3	1	58
56008751	2	1	3	1	2	2	2	1	3	1	73
56008026	1	2	1	2	8	1	1	1	1	1	53
56006590	1	1	1	1	8	4	1	1	2	1	57
56004359	1	2	1	2	3	3	1	1	1	1	57
56002810	2	2	1	2	8	5	1	1	3	1	31
56001761	2	2	1	2	8	5	1	1	2	1	65
56001275	1	1	2	2	8	1	1	1	1	1	56
56001000	1	1	1	2	8	3	1	1	2	1	40
55999531	1	2	1	1	8	3	1	1	1	1	59
55999062	1	2	2	2	1	1	1	1	1	1	48
55997769	2	2	1	1	1	4	1	1	3	1	57
55995541	1	1	1	2	2	4	2	1	3	1	72
55994257	1	2	1	1	8	3	1	1	1	1	57
55994229	1	1	1	2	8	1	1	1	2	1	56
55993916	2	1	1	1	8	4	2	1	3	1	80
55993828	1	1	3	1	5	5	2	1	3	1	74
55990985	1	2	1	2	4	3	2	1	1	1	76
55984128	1	1	1	1	1	2	1	1	1	1	57
55984088	1	1	1	1	7	5	1	1	3	1	38
55983302	1	2	1	1	7	4	1	1	3	1	62
55983003	1	1	1	2	1	2	1	1	2	1	40
55982796	1	1	3	2	1	2	1	1	1	1	52
55982256	1	1	1	1	1	3	2	1	1	1	69
55981185	1	2	1	2	1	3	2	1	1	1	82
55979450	1	2	3	1	7	4	1	1	2	1	60
55979118	1	1	1	1	7	3	2	1	2	1	71
55977933	1	1	2	1	1	3	1	1	2	1	49
55977913	2	2	1	2	1	3	1	1	3	1	57
55974063	1	1	1	1	8	3	2	1	1	1	67
55972549	1	3	3	2	8	4	2	1	1	1	71
55971367	1	2	3	1	1	2	1	1	3	1	62
55969804	1	1	1	2	8	2	1	1	1	1	47
55969410	1	1	2	2	1	4	1	1	1	1	65
55964555	1	1	3	2	7	4	1	1	3	1	59
55964538	1	1	3	2	8	2	1	1	2	1	63
55964118	1	2	1	2	7	3	2	1	3	1	78
55963164	1	1	2	1	8	2	2	1	1	1	73
55961606	1	1	1	2	1	2	2	1	1	1	71
55961326	1	1	1	2	1	3	2	1	2	1	79
55958371	1	2	1	2	1	2	2	1	1	1	75
55958320	1	2	1	2	7	1	1	1	3	1	64
55954623	1	1	1	1	8	1	2	1	1	1	75
55952013	1	1	1	2	1	2	1	1	2	1	56
55947367	1	1	1	1	8	4	1	1	1	1	47
55946430	1	2	1	1	1	3	2	1	1	1	73
55944981	1	1	3	2	1	2	2	1	3	1	79
55944588	1	3	1	1	7	3	1	1	3	1	53
55944224	1	1	1	2	1	3	1	1	2	1	55
55943512	1	1	1	2	1	3	1	1	1	1	53
55942092	2	1	1	1	7	2	2	1	3	1	76
55940622	1	2	1	2	6	2	1	1	3	1	58
55939804	1	2	3	1	3	3	1	1	1	1	38
55925853	1	2	1	1	1	2	1	1	2	1	64
55923856	1	1	1	1	3	4	1	1	1	1	48
55921412	1	1	1	2	1	3	1	1	3	1	56
55920646	1	2	1	1	7	5	1	1	3	1	49
55913526	1	2	1	2	8	4	2	1	1	1	81
55912998	1	1	1	1	4	3	2	1	1	1	76
55912003	1	2	1	2	8	4	2	1	2	1	80
55911696	1	2	1	1	1	3	2	1	1	1	70
55910221	1	1	2	2	8	1	1	1	3	1	36
55909669	1	2	1	2	7	3	1	1	1	1	59
55908384	1	1	3	1	7	4	1	1	3	1	48
55903809	1	1	1	1	8	4	1	1	1	1	57
55903763	1	3	1	2	1	4	2	1	1	1	81
55901543	1	1	1	1	1	2	2	1	1	1	76
55522483	1	1	1	1	1	1	1	1	1	1	63
55517762	2	2	1	1	1	2	1	1	3	1	57
55511150	1	1	1	1	3	3	2	1	1	1	79
55505664	1	1	1	2	8	2	1	3	2	1	43
55505182	1	1	1	1	2	3	1	1	1	1	45
55503613	1	1	3	2	8	3	2	1	1	1	67
55502849	1	2	1	2	3	2	2	1	1	1	75
55502380	1	1	1	1	1	1	2	1	2	1	75
55498211	1	1	1	1	2	2	1	1	1	1	60
55498122	1	1	1	2	8	2	2	1	2	1	69
55496896	1	1	1	1	1	2	1	1	1	1	63
55494291	1	1	1	1	3	3	2	1	3	1	74
55493091	1	1	1	1	8	5	2	1	1	1	82
55490408	1	1	1	2	1	1	1	1	1	1	59
55488586	1	2	3	2	1	2	2	1	1	1	78
55488382	1	1	1	1	1	1	2	1	1	1	84
55486541	1	2	1	2	7	3	2	1	1	1	83
55483600	1	1	1	1	1	4	2	1	2	1	77
55479496	1	2	1	2	1	3	2	1	1	1	83
55479023	1	1	2	2	1	2	1	1	2	1	54
55478228	1	1	1	1	1	2	1	1	1	1	54
55478207	1	2	1	1	7	3	1	1	3	1	42
55477902	2	1	1	1	3	4	1	1	2	1	63
55475792	1	1	1	1	8	3	1	1	2	1	57
55475253	1	1	1	2	1	4	2	1	2	1	68
55475211	1	1	1	2	3	3	1	1	2	1	45
55472417	1	2	3	1	4	2	1	1	1	1	49
55472124	1	1	1	1	2	3	2	1	3	1	82
55472032	2	2	1	1	7	3	2	1	3	1	79
55464227	1	1	1	2	4	4	2	3	2	1	87
55463523	2	1	1	1	7	4	1	2	3	1	42
55462369	1	1	1	1	8	5	2	3	2	1	75
55460180	1	1	1	1	8	4	1	1	2	1	65
55458614	1	1	1	1	1	4	2	1	1	1	80
55458519	1	1	1	2	1	2	1	1	1	1	53
55458398	1	1	1	2	3	3	1	1	2	1	57
55457207	2	1	3	1	7	2	2	1	3	1	74
55457185	2	1	1	1	8	3	1	1	3	1	34
55456369	1	1	2	1	1	4	1	1	1	1	51
55456153	1	2	1	2	1	2	2	1	1	1	83
55455966	1	1	1	2	1	3	2	1	3	1	70
55455575	1	1	1	1	3	3	2	1	1	1	66
55453936	1	2	1	2	8	3	1	1	3	1	64
55453354	1	1	1	1	8	3	1	1	1	1	63
55452866	1	1	3	2	1	1	1	1	1	1	56
55450080	1	1	1	1	5	3	2	1	3	1	82
55446822	1	1	1	1	1	4	1	1	3	1	64
55443614	1	2	1	2	1	2	2	1	1	1	74
55441276	1	2	3	2	1	3	2	1	2	1	68
55440797	1	1	3	1	1	5	2	1	1	1	80
55440170	1	1	1	2	5	1	2	1	3	1	69
55439626	2	1	1	1	1	3	1	2	1	1	32
55439609	1	2	1	2	3	4	1	1	1	1	34
55435520	1	1	3	2	1	3	1	1	1	1	62
55435439	1	1	1	2	1	3	1	1	3	1	44
55435144	1	2	1	2	1	2	2	1	1	1	84
55432084	1	2	1	2	8	3	2	1	2	1	83
55431823	1	2	3	2	6	2	1	1	3	1	41
55427909	1	2	1	2	3	2	2	1	1	1	84
55425901	1	1	1	2	1	4	1	1	2	1	58
55410014	1	1	1	1	7	3	2	2	3	1	70
55407857	1	2	3	1	1	4	1	1	1	1	46
55407370	1	2	1	2	1	3	1	1	3	1	65
55406545	2	1	1	2	8	3	1	1	1	1	60
55405134	2	1	1	1	2	4	1	1	2	1	64
55404452	1	2	1	1	2	1	2	1	1	1	74
55403427	2	1	1	1	8	4	2	1	3	1	70
55399112	1	1	1	2	1	2	2	1	1	1	71
55398619	1	1	1	1	7	4	1	1	3	1	60
55397349	1	1	1	1	1	2	2	1	1	1	67
55396222	1	1	1	1	8	2	2	1	3	1	70
55395658	1	1	1	2	1	2	2	1	2	1	75
55393111	1	2	1	2	8	1	1	1	1	1	57
55392211	1	3	1	2	1	2	1	1	1	1	43
55391436	1	2	1	1	2	1	1	1	3	1	57
55385025	2	1	2	1	7	4	2	1	2	1	76
55384963	1	2	2	1	1	2	1	1	1	1	59
55380779	1	2	1	1	3	4	1	1	2	1	59
55378697	2	1	3	2	1	4	2	1	2	1	72
55376944	1	1	1	1	1	1	1	1	1	1	59
55375276	1	2	1	2	1	2	2	1	3	1	83
55375024	1	2	3	1	2	2	1	1	2	1	39
55371763	1	1	1	2	4	4	1	1	1	1	63
55366095	1	2	1	1	8	4	1	2	1	1	54
55364998	2	1	1	1	1	2	2	1	1	1	66
55362093	1	1	3	2	3	3	2	1	2	1	75
55361811	2	1	3	1	3	3	1	1	2	1	54
55360662	1	2	3	2	1	3	1	1	1	1	52
55360203	1	1	1	1	2	1	1	1	1	1	27
55358907	1	1	2	1	1	3	1	1	2	1	39
55358873	1	1	1	2	8	1	1	1	3	1	63
55355955	1	1	2	1	1	3	1	1	2	1	63
55354149	1	1	1	1	7	4	1	1	1	1	58
55352449	1	1	3	2	1	1	2	1	1	1	69
55352112	1	2	1	2	1	2	1	1	3	1	60
55351461	1	2	1	1	8	4	2	1	2	1	66
55351026	1	1	1	2	8	4	1	1	1	1	56
55350951	1	2	1	1	1	2	1	1	1	1	62
55350726	1	1	1	1	1	2	1	1	1	1	57
54969373	1	2	1	2	8	2	1	1	1	1	33
54966612	1	1	1	1	1	3	2	1	1	1	71
54958407	2	1	3	1	7	5	1	1	3	1	52
54957697	1	1	1	1	8	3	1	1	1	1	53
54955469	1	2	1	2	3	1	1	1	1	1	42
54954484	1	1	1	2	3	2	1	1	1	1	46
54953520	1	2	1	2	8	1	2	3	1	1	72
54951967	1	1	3	2	1	3	1	1	2	1	26
54950592	1	3	3	2	1	2	2	1	1	1	76
54946411	1	2	1	2	6	2	2	1	3	1	89
54943768	1	3	3	1	1	2	2	1	2	1	76
54942472	1	2	1	1	1	3	1	1	2	1	20
54942244	1	2	1	1	4	2	1	1	1	1	65
54938637	1	2	1	2	1	2	2	1	2	1	74
54938599	1	2	2	2	1	2	2	1	1	1	67
54937519	1	1	1	2	8	1	1	1	1	1	51
54936008	1	1	1	2	1	1	2	3	3	1	74
54935253	1	2	1	1	2	3	1	1	2	1	60
54930973	2	2	3	1	2	2	1	1	1	1	55
54924297	1	1	2	2	8	4	2	1	1	1	69
54923026	1	3	1	1	1	2	2	1	1	1	71
54920755	1	2	1	1	1	3	1	1	2	1	43
54920293	2	2	3	1	1	2	1	1	1	1	64
54910551	1	2	2	2	1	2	2	1	1	1	79
54905835	1	2	1	1	8	3	1	1	2	1	50
54904924	1	1	1	1	1	3	2	1	1	1	77
54899636	1	1	1	1	1	2	2	1	2	1	73
54899558	1	1	2	1	5	1	1	1	3	1	54
54895767	1	1	3	1	8	4	1	1	1	1	53
54894273	1	2	1	2	1	2	2	1	1	1	67
54894117	1	1	1	2	7	2	1	1	1	1	61
54890930	1	3	1	2	1	2	2	1	3	1	81
54889282	1	1	3	1	2	3	2	1	1	1	73
54888151	1	1	1	2	2	2	2	1	1	1	67
54887650	1	2	1	2	8	4	2	1	2	1	66
54885528	1	2	1	1	7	3	2	1	1	1	67
54885086	1	1	1	1	8	3	1	1	3	1	49
54883270	1	1	1	1	7	4	2	1	3	1	73
54882258	1	1	1	2	1	3	1	2	2	1	60
54877995	1	1	1	2	1	3	1	1	1	1	58
54877144	1	2	2	2	1	2	2	1	1	1	66
54874608	1	2	1	2	8	2	2	1	3	1	71
54872930	1	1	1	2	2	3	1	1	1	1	63
54872175	1	1	3	1	1	3	1	1	2	1	60
54870105	1	1	3	2	8	4	2	3	2	1	76
54869290	1	1	1	1	1	2	2	1	1	1	68
54868207	1	1	1	1	7	4	1	1	3	1	61
54867542	1	2	2	1	1	1	1	1	3	1	47
54863404	1	1	3	1	8	3	2	1	2	1	68
54861877	1	2	1	2	3	2	2	1	1	1	80
54860273	1	1	1	2	1	2	2	1	2	1	73
54859761	1	2	1	1	6	2	1	1	3	1	49
54854018	1	2	1	2	8	2	1	1	1	1	46
54853870	1	1	1	1	1	3	2	1	3	1	89
54853185	1	2	1	1	3	3	1	1	1	1	57
54851190	2	2	1	1	8	5	1	2	3	1	35
54848584	2	2	1	2	7	1	1	1	3	1	60
54847862	1	1	1	2	3	4	1	1	3	1	45
54842770	1	1	3	1	7	3	1	1	3	1	54
54842344	1	1	3	1	3	1	1	1	1	1	32
54841890	1	1	1	1	1	3	2	1	1	1	73
54839482	2	2	1	2	8	3	1	2	3	1	19
54838098	1	1	1	2	1	2	2	1	1	1	82
54837192	1	2	3	2	8	4	2	1	1	1	68
54837060	1	1	1	1	8	4	1	1	3	1	61
54832596	1	1	1	1	1	2	2	1	3	1	70
54832378	2	1	1	2	8	4	1	1	2	1	58
54827889	1	2	1	2	2	2	1	1	3	1	61
54827522	1	1	1	1	3	4	1	1	1	1	49
54824297	1	2	3	1	1	2	2	1	2	1	78
54822096	1	1	1	2	7	3	1	3	2	1	55
54818189	2	1	1	1	1	4	1	1	1	1	44
54817378	1	1	3	2	1	2	1	1	3	1	60
54816006	1	2	1	2	8	4	2	1	2	1	77
54812381	1	1	1	1	1	2	1	1	1	1	46
54809766	1	2	1	2	3	2	2	1	3	1	89
54808941	1	2	1	1	2	3	1	1	3	1	40
54807774	1	1	1	1	1	1	1	1	1	1	57
54806773	1	2	1	2	4	3	1	1	1	1	36
54806674	1	2	1	1	5	4	1	1	3	1	51
54805203	1	1	1	1	1	4	1	1	1	1	42
54803401	1	2	3	2	1	2	2	1	1	1	74
54803162	1	1	1	1	2	4	1	1	2	1	59
54802835	1	2	3	2	5	3	2	1	3	1	80
54802648	1	2	1	2	8	3	2	1	1	1	71
54800953	1	1	3	1	3	4	2	1	2	1	74
54800240	1	1	1	2	2	2	1	1	2	1	34
54417677	1	1	1	1	8	1	2	1	3	1	68
54417328	1	1	3	2	3	3	1	1	1	1	28
54415730	1	1	2	1	1	4	2	1	2	1	74
54415163	1	2	1	1	7	2	1	1	2	1	25
54410118	1	1	3	2	7	4	1	1	3	1	65
54409772	1	1	3	1	6	3	1	1	3	1	60
54409514	1	1	1	2	8	3	1	1	2	1	32
54406894	1	1	1	2	1	2	1	1	1	1	52
54405463	1	1	1	1	8	2	1	1	2	1	60
54403714	1	1	3	1	1	4	2	1	2	1	77
54403055	1	1	1	2	1	1	1	1	3	1	62
54403048	1	2	1	1	2	5	2	3	3	1	74
54402567	1	1	1	1	1	2	2	1	1	1	76
54397782	1	1	1	1	8	4	1	1	1	1	57
54395508	2	2	1	1	1	2	1	1	3	1	53
54393983	2	1	1	2	7	3	1	1	3	1	50
54393966	2	2	2	1	7	5	1	1	3	1	50
54390775	1	1	1	1	1	2	1	1	2	1	39
54390310	1	1	1	1	7	4	2	1	2	1	66
54388851	2	1	1	1	4	5	1	3	3	1	64
54388611	1	2	1	1	5	2	1	1	3	1	59
54385822	1	2	3	2	8	2	1	1	1	1	58
54383559	1	2	1	1	7	4	1	1	3	1	59
54383105	1	1	1	2	8	1	2	1	1	1	79
54382785	1	1	1	2	7	5	1	3	3	1	64
54380097	1	1	1	1	4	3	1	1	1	1	40
54378365	1	1	1	1	8	3	1	1	1	1	49
54372670	1	2	1	2	7	4	1	1	3	1	40
54372523	1	2	1	1	8	3	2	1	2	1	78
54371775	1	1	1	2	2	3	1	1	2	1	49
54371684	1	2	1	1	1	1	1	1	1	1	58
54366933	1	2	1	1	1	2	2	1	2	1	67
54366359	1	2	1	1	1	4	1	2	1	1	62
54363754	1	2	1	2	7	1	2	1	1	1	85
54359564	1	2	3	2	1	3	2	1	2	1	87
54357587	1	1	1	1	1	1	1	1	1	1	59
54355875	1	1	1	2	1	2	1	1	1	1	34
54354304	1	1	1	1	8	2	1	1	1	1	57
54352615	1	1	1	1	1	2	1	1	1	1	52
54350564	1	1	2	2	1	2	1	1	1	1	62
54350314	1	3	3	1	7	3	1	1	3	1	63
54350034	1	2	3	2	1	1	1	1	3	1	57
54349948	1	2	1	2	1	2	2	1	1	1	87
54348058	1	2	1	2	3	3	1	1	3	1	63
54339329	2	2	1	2	7	5	1	2	3	1	56
54338438	1	2	1	2	8	4	2	1	2	1	75
54336562	1	3	1	1	1	2	2	1	1	1	73
54335741	2	1	1	1	7	1	2	1	3	1	83
54334139	1	1	1	1	1	3	2	1	3	1	75
54331791	1	1	1	2	1	2	2	1	1	1	74
54328875	1	3	1	2	1	2	1	1	1	1	65
54327961	1	1	1	1	1	2	1	1	3	1	58
54325878	1	1	1	2	8	2	2	1	2	1	69
54325539	1	1	1	2	1	1	1	1	1	1	50
54325300	2	1	1	2	3	3	2	1	2	1	74
54324631	1	1	3	1	8	3	2	1	1	1	69
54321473	2	2	1	1	7	5	1	2	3	1	60
54317604	1	1	1	2	8	2	1	1	2	1	27
54315225	1	2	1	1	1	2	1	1	2	1	29
54313386	1	1	1	1	1	2	1	1	1	1	46
54311812	1	1	3	2	8	2	2	1	1	1	70
54310637	1	1	1	2	1	3	1	1	1	1	50
54308828	2	1	1	1	7	5	1	3	3	1	51
54305849	2	1	3	2	7	5	1	1	3	1	54
54302665	1	1	2	1	1	4	2	1	1	1	69
54301385	1	1	1	1	1	1	1	1	1	1	55
54300388	1	2	1	2	8	2	2	1	1	1	67
54296775	1	1	1	1	8	3	1	1	2	1	42
54296391	1	1	1	2	8	3	2	1	1	1	74
54295825	1	2	1	1	1	4	2	1	1	1	69
54294789	1	2	1	2	1	3	2	1	1	1	81
54294242	1	1	1	2	1	2	2	1	1	1	66
54290077	1	1	1	1	1	2	2	1	1	1	76
54287134	1	2	2	1	1	2	2	1	1	1	66
54278655	1	3	1	1	1	3	2	1	1	1	79
54278628	1	2	3	2	2	1	1	1	1	1	60
54278552	1	1	1	1	1	1	2	1	3	1	78
54275796	2	2	1	2	1	4	2	1	1	1	80
54275310	1	1	3	1	3	4	1	3	3	1	54
54275308	1	3	3	1	2	3	2	1	3	1	78
54274758	1	2	1	2	4	4	1	1	2	1	65
54273622	1	2	1	2	1	2	2	1	2	1	68
54272173	1	1	1	2	1	2	2	1	2	1	75
54269309	1	1	1	1	1	3	2	1	1	1	66
54266248	1	1	1	2	1	3	1	1	1	1	38
54265737	1	2	2	1	1	4	1	1	2	1	55
54265150	1	3	1	2	8	4	1	1	2	1	51
54265139	1	3	1	1	1	1	2	1	1	1	68
54262518	1	1	1	1	1	4	2	1	1	1	82
54262421	1	1	3	1	1	3	1	1	2	1	52
54261523	1	2	1	1	6	5	2	1	3	1	68
54260800	1	2	1	2	8	2	2	1	3	1	67
54259166	1	1	1	2	6	2	2	1	3	1	72
54258607	1	2	1	1	8	3	1	1	1	1	46
54255108	1	2	1	2	8	4	2	1	3	1	85
54254609	1	1	2	2	7	3	1	1	3	1	61
54252080	1	2	1	2	8	2	2	1	1	1	68
53866822	1	3	1	2	1	1	1	1	1	1	65
53862543	1	1	3	1	1	4	1	1	1	1	52
53861349	1	2	2	2	8	2	2	1	3	1	78
53856842	1	1	1	1	8	4	2	1	3	1	80
53856231	1	2	3	1	2	1	1	1	1	1	44
53847755	1	1	3	2	8	5	1	1	3	1	59
53846831	1	2	1	1	8	3	1	1	2	1	56
53844048	1	2	1	2	8	1	1	1	1	1	56
53839589	1	2	1	2	5	3	2	1	3	1	86
53833986	1	2	1	2	1	2	2	1	1	1	71
53833984	1	1	1	2	1	1	1	1	3	1	65
53833753	1	2	1	1	8	4	2	1	1	1	68
53833185	1	2	1	2	1	1	1	1	1	1	52
53832744	1	2	1	2	8	4	1	1	2	1	29
53832614	1	1	1	2	7	2	1	1	1	1	58
53829659	2	1	1	1	1	3	2	1	1	1	78
53828705	2	3	1	1	7	5	1	3	3	1	54
53826062	1	1	2	1	1	2	1	1	1	1	59
53825312	1	1	1	2	8	1	1	1	2	1	54
53822955	1	1	1	1	8	3	2	1	1	1	69
53822952	1	1	1	2	1	3	1	1	1	1	60
53817758	1	2	2	2	1	2	1	1	2	1	64
53817290	1	2	1	1	1	3	1	1	1	1	23
53816860	1	1	1	1	2	4	2	1	3	1	72
53813437	1	1	3	1	2	3	2	1	1	1	77
53811333	1	2	1	1	1	4	1	1	3	1	55
53809276	2	3	1	2	7	3	1	1	3	1	51
53808146	1	1	1	1	1	2	1	1	3	1	64
53808030	2	1	1	1	1	2	1	1	2	1	54
53806197	1	1	1	2	3	2	1	1	1	1	29
53804490	1	2	3	2	7	3	1	1	2	1	62
53803477	1	1	2	1	4	4	2	1	1	1	67
53803081	1	1	2	1	8	1	1	1	1	1	56
53802695	1	2	1	1	8	3	1	1	3	1	23
53802087	1	2	2	1	1	2	1	1	1	1	61
53800497	1	1	3	1	3	3	1	1	2	1	65
53799573	1	1	1	1	8	3	1	1	1	1	49
53798788	1	2	3	1	1	2	1	1	1	1	48
53797716	1	1	1	1	8	3	1	1	1	1	42
53795502	1	2	1	1	7	3	2	1	3	1	85
53793987	1	3	1	1	1	3	1	1	3	1	64
53793048	1	2	1	1	1	3	1	1	1	1	58
53791168	1	1	1	2	7	5	1	1	3	1	25
53789302	1	1	1	1	3	4	1	1	1	1	43
53788891	1	1	1	2	7	2	1	1	3	1	55
53784809	1	1	1	2	1	1	1	1	3	1	56
53782871	1	1	1	1	1	2	2	1	1	1	69
53776249	1	2	3	2	1	3	2	1	1	1	80
53774603	1	1	1	1	7	4	2	1	3	1	78
53774074	1	1	1	1	8	4	1	1	3	1	57
53774068	1	2	1	2	8	5	2	1	3	1	74
53770082	1	1	2	2	1	4	1	1	1	1	49
53757869	1	2	1	2	1	3	2	1	1	1	82
53752115	1	1	1	2	4	4	1	1	2	1	54
53749207	1	1	1	1	3	3	1	1	1	1	57
53747534	1	1	1	2	1	2	1	1	2	1	62
53746904	1	1	1	1	6	4	2	1	3	1	83
53746030	1	1	1	1	7	4	2	1	3	1	79
53743033	1	1	1	2	1	3	2	1	2	1	71
53735467	1	1	3	2	7	3	2	1	1	1	72
53734470	1	1	3	2	1	1	1	1	1	1	63
53733150	2	1	3	1	8	2	1	1	2	1	58
53728438	1	1	1	2	1	1	1	1	1	1	57
53727531	1	1	1	1	4	4	1	1	1	1	61
53727450	1	1	1	1	1	3	1	2	2	1	52
53726806	1	1	1	1	7	4	1	1	3	1	60
53725141	2	1	1	2	1	4	2	1	1	1	75
53722124	1	1	2	1	1	3	1	1	1	1	60
53721211	1	1	1	2	1	3	2	1	2	1	79
53715512	1	2	1	1	1	2	2	1	1	1	74
53711859	1	1	1	1	1	3	1	1	3	1	60
53710784	1	1	1	2	1	5	2	1	3	1	71
53710771	1	1	1	1	6	3	1	1	3	1	63
53702482	1	1	1	2	8	2	1	1	2	1	54
53313919	2	1	1	2	3	3	1	1	2	1	49
53313602	1	1	1	2	1	5	1	1	3	1	65
53313187	1	1	1	2	2	1	2	1	1	1	73
53313039	1	2	3	2	7	4	2	1	3	1	66
53310866	1	1	1	1	8	2	2	1	2	1	69
53309908	1	2	1	2	4	4	2	1	1	1	85
53309834	1	1	2	1	3	2	1	1	3	1	48
53305797	1	1	1	1	2	3	1	1	1	1	53
53298539	1	2	1	1	3	4	1	1	2	1	58
53295570	1	1	1	1	7	2	2	1	1	1	79
53295082	1	1	3	2	8	4	1	3	3	1	52
53293788	1	2	1	2	8	3	1	1	1	1	56
53293425	1	2	1	1	1	2	2	1	1	1	68
53293189	1	2	2	2	3	1	2	1	1	1	77
53287113	1	1	1	2	1	5	1	1	3	1	33
53286814	1	1	1	1	1	2	1	1	3	1	61
53279470	1	1	1	1	1	2	1	1	1	1	62
53270708	1	1	1	1	1	1	2	1	1	1	85
53265824	1	1	3	2	8	2	1	1	1	1	37
53265174	1	1	1	1	8	4	1	1	1	1	61
53262645	1	1	1	2	1	2	1	1	1	1	51
53260458	1	2	3	1	7	4	2	1	3	1	75
53259968	1	1	3	1	8	4	2	3	2	1	66
53257731	1	1	1	2	1	1	2	1	1	1	76
53255214	1	3	3	2	7	4	1	1	3	1	59
53253409	1	1	1	1	7	5	2	1	3	1	82
53251323	1	1	1	1	1	1	1	1	1	1	51
53251169	1	1	1	2	1	5	2	1	1	1	80
53247221	1	1	3	1	1	4	2	1	1	1	67
53245355	1	1	1	1	7	1	1	2	3	1	59
53245145	1	1	1	1	1	1	1	1	3	1	53
53238494	1	1	1	1	3	3	1	1	1	1	51
53237712	1	1	1	2	1	3	1	1	1	1	57
53237210	1	1	1	1	7	1	1	1	3	1	62
53236319	1	2	1	1	7	4	1	1	3	1	41
53235902	1	1	2	2	1	2	1	1	1	1	61
53234592	1	1	2	1	1	3	1	1	1	1	56
53233946	1	2	1	2	1	3	1	1	2	1	33
53231643	1	1	1	1	7	2	1	1	2	1	63
53230255	1	1	1	1	1	4	1	1	1	1	45
53228499	2	2	2	1	7	4	2	1	3	1	73
53226452	1	2	1	1	8	3	2	1	3	1	69
53224977	1	1	1	1	8	3	1	2	3	1	65
53224389	1	1	1	2	1	4	1	1	2	1	65
53218542	1	1	3	1	3	1	2	1	1	1	67
53218355	1	2	1	1	8	2	2	1	3	1	77
53217999	1	1	1	1	3	3	2	1	1	1	82
53212783	1	1	1	2	8	3	1	1	3	1	60
53203687	1	1	1	1	7	4	1	1	3	1	43
53203684	1	1	1	2	8	2	1	1	1	1	51
53201663	1	1	1	1	1	2	1	1	1	1	45
53201023	1	3	3	2	7	3	2	1	3	1	70
53199593	1	2	1	2	1	5	2	1	1	1	86
53199373	1	1	1	2	8	1	1	1	3	1	53
53198181	1	1	1	2	1	3	1	1	2	1	65
53197252	2	2	1	2	7	1	1	1	3	1	37
53194979	1	2	1	1	7	3	1	2	1	1	25
53192880	1	2	1	1	8	2	1	1	3	1	55
53188778	1	2	1	2	6	3	1	1	3	1	63
53188382	1	2	2	1	1	1	1	1	1	1	50
53186490	1	1	3	2	8	4	1	1	1	1	45
53181937	1	1	1	1	3	3	1	3	3	1	46
53181930	1	2	3	2	8	2	2	1	3	1	69
53181381	1	1	1	1	7	4	2	1	3	1	70
53181300	1	1	1	1	3	3	2	1	2	1	69
53179982	1	1	1	1	1	3	1	1	2	1	49
53178124	1	1	3	2	6	3	2	1	3	1	66
53175874	1	2	1	2	4	4	2	1	2	1	71
53172925	1	1	3	1	6	3	2	1	3	1	69
53171798	1	1	1	1	2	2	2	1	3	1	77
53170449	2	2	1	2	8	1	2	1	3	1	68
53167875	1	1	1	1	1	4	1	1	1	1	50
53166903	1	1	1	2	8	5	2	1	3	1	69
53166334	1	2	1	2	8	1	2	1	1	1	77
53163240	1	1	1	2	1	1	1	1	1	1	60
53161190	1	1	1	1	8	1	2	3	1	1	81
53159679	1	1	1	1	6	1	2	1	3	1	68
53159603	1	2	2	2	1	5	2	1	3	1	86
53157689	1	1	1	2	1	2	1	1	3	1	63
53154925	1	1	1	1	1	3	1	1	3	1	39
53152585	1	1	3	1	1	3	1	1	1	1	42
52763424	1	1	1	2	4	4	1	1	3	1	52
52762705	1	1	1	2	1	2	1	1	1	1	59
52762681	1	1	1	1	1	4	2	2	1	1	74
52761410	1	2	1	2	5	1	2	1	3	1	88
52758690	1	2	1	2	1	2	1	1	1	1	62
52758070	2	1	1	2	7	1	2	1	3	1	71
52757115	2	1	1	2	3	3	1	1	1	1	53
52754225	1	2	1	2	8	3	2	1	3	1	69
52753512	1	2	1	2	4	2	2	1	3	1	96
52752422	1	1	3	2	1	3	1	1	1	1	50
52751042	1	1	2	1	7	4	1	1	1	1	55
52750693	1	2	1	2	8	3	1	1	1	1	63
52743124	2	2	1	2	7	4	2	1	3	1	85
52738220	1	2	3	1	1	5	1	1	2	1	61
52735885	2	1	3	1	8	4	1	3	1	1	41
52734304	2	2	1	2	7	1	1	1	3	1	63
52734062	1	1	3	1	1	2	1	1	3	1	47
52732832	1	1	1	1	3	4	1	1	2	1	46
52718999	1	2	1	1	7	4	1	1	3	1	52
52717197	1	1	1	2	1	3	1	1	1	1	44
52716477	1	1	1	2	1	2	1	1	3	1	59
52714671	1	1	1	1	1	4	1	1	1	1	60
52712370	1	1	1	2	2	2	1	1	1	1	47
52712366	1	2	1	2	1	3	2	1	3	1	87
52712097	1	1	1	2	1	4	1	1	2	1	59
52711449	1	1	1	1	8	4	2	1	2	1	68
52710877	1	1	1	1	8	4	1	1	1	1	64
52708977	1	2	1	2	1	4	2	1	3	1	73
52705190	1	1	1	2	1	1	2	1	1	1	82
52699617	1	2	2	1	1	2	1	1	1	1	42
52698488	2	2	1	1	2	5	2	1	3	1	66
52697420	1	2	1	1	8	4	2	1	1	1	68
52694856	1	1	1	2	7	1	2	1	1	1	71
52694659	1	1	1	2	1	3	1	1	1	1	47
52693594	1	2	1	2	8	1	1	1	1	1	57
52688167	1	2	1	2	1	3	1	1	1	1	48
52687800	2	2	3	2	2	4	2	1	3	1	86
52686977	1	2	2	2	1	3	1	1	1	1	58
52685979	1	2	1	2	3	3	2	1	2	1	85
52684994	1	1	3	1	3	2	1	1	1	1	59
52682875	1	2	1	1	8	3	2	1	1	1	79
52682231	1	1	1	1	8	1	1	1	3	1	63
52680781	1	1	3	2	1	3	1	1	1	1	62
52677625	1	3	1	1	6	2	1	1	3	1	54
52675984	1	1	1	1	2	3	2	1	1	1	71
52675755	1	1	1	1	1	4	1	1	3	1	38
52673138	1	2	3	2	7	3	2	2	3	1	74
52671327	1	1	1	1	1	3	2	1	1	1	66
52668243	1	1	1	2	7	2	1	1	3	1	50
52667208	2	2	2	1	4	2	1	1	2	1	55
52663874	1	1	1	1	1	2	2	1	1	1	66
52662583	1	1	1	2	8	2	2	1	1	1	68
52661523	1	1	1	1	4	4	2	2	2	1	72
52660008	1	1	3	2	1	1	1	1	1	1	65
52659456	1	1	1	2	8	2	1	1	1	1	52
52656661	1	1	2	1	7	4	1	1	2	1	65
52656271	1	2	3	2	1	2	1	1	1	1	43
52653107	1	1	2	1	1	3	1	1	1	1	52
52652551	1	2	1	2	5	2	2	1	3	1	87
52649631	1	1	1	2	7	3	2	1	3	1	68
52640625	1	2	2	2	8	1	2	1	1	1	72
52639929	1	1	1	1	8	5	2	2	3	1	67
52636002	1	2	1	1	8	4	1	1	1	1	57
52634072	2	2	1	1	7	5	1	3	3	1	64
52633098	2	2	1	1	8	4	2	1	3	1	75
52632019	1	1	1	2	3	3	1	1	3	1	55
52627163	1	1	1	2	1	3	1	1	3	1	60
52624443	1	2	1	1	8	3	1	1	1	1	52
52622421	1	1	1	2	3	1	1	1	1	1	30
52609967	2	1	3	1	8	2	2	1	3	1	76
52609439	1	1	1	1	1	2	2	1	1	1	74
52609132	2	1	1	1	1	5	1	1	1	1	64
52607266	1	1	1	2	8	1	2	1	2	1	69
52605082	1	1	1	1	2	4	1	1	2	1	53
52603240	2	2	2	1	1	5	2	1	3	1	78
52600072	1	1	1	1	1	4	1	1	1	1	40
52600059	1	2	3	1	3	2	1	1	2	1	57
52212601	1	2	1	1	3	3	1	2	3	1	52
52211895	1	1	1	1	7	4	1	1	3	1	59
52211598	1	1	1	2	8	4	1	1	3	1	51
52206545	1	1	1	1	1	3	1	1	2	1	47
52195075	1	1	3	2	1	2	1	1	1	1	65
52187772	1	1	3	2	3	3	1	1	1	1	50
52187582	1	1	1	2	3	2	1	1	1	1	58
52179910	1	1	1	1	7	4	2	1	3	1	90
52178932	2	2	1	1	8	3	1	2	1	1	18
52176616	1	1	1	1	3	1	1	1	1	1	63
52173920	1	1	1	1	4	2	2	1	1	1	70
52173902	1	2	1	2	3	2	1	1	1	1	38
52172046	1	1	1	2	1	2	1	1	3	1	57
52172002	2	1	1	2	1	4	1	1	3	1	54
52170351	1	2	1	1	2	3	1	1	3	1	52
52168894	1	1	1	2	4	4	1	1	1	1	64
52168854	1	1	1	1	2	2	1	1	1	1	45
41109701	1	2	1	1	7	4	1	1	3	1	63
41109532	1	2	1	2	7	3	2	1	2	1	68
41109000	1	1	3	1	3	3	1	1	2	1	55
41107530	1	1	3	2	1	2	1	1	2	1	47
41106902	1	1	1	2	8	2	1	1	1	1	48
41106842	1	1	1	1	1	3	1	1	3	1	48
41106836	1	2	1	1	3	2	1	1	2	1	53
41106715	1	2	1	2	1	3	1	1	3	1	60
41106469	1	2	1	2	1	3	1	1	3	1	51
41094019	1	1	3	1	8	4	2	1	3	1	74
41089954	1	2	2	2	7	3	2	1	3	1	86
41081285	1	1	3	1	3	3	1	1	1	1	58
41081048	1	1	2	1	1	3	1	1	3	1	33
41072338	1	2	2	2	1	1	2	1	2	1	69
41072020	1	2	1	2	1	3	2	1	1	1	76
41068233	1	2	3	2	4	4	1	1	2	1	57
41049361	1	1	1	2	2	3	1	1	1	1	60
41038389	1	1	1	1	8	4	1	2	3	1	34
41037752	1	2	1	1	8	2	2	1	1	1	69
41037305	1	2	2	2	8	1	1	1	3	1	47
41037232	1	2	1	2	8	2	2	1	1	1	69
41037076	1	2	1	1	7	4	1	1	3	1	48
41036881	1	1	1	2	8	3	2	1	2	1	85
41036556	1	1	1	2	2	1	2	1	1	1	77
41032117	1	1	1	1	7	4	2	1	3	1	82
41029589	1	2	3	2	8	5	1	1	3	1	38
41029275	1	2	1	2	2	3	2	1	1	1	83
41028802	1	2	2	2	7	4	2	1	3	1	71
41027727	1	2	2	2	1	3	2	1	2	1	87
41026301	1	2	1	2	1	3	1	1	1	1	41
41026101	1	2	1	1	8	5	1	1	3	1	42
41022776	1	1	3	2	1	3	1	1	2	1	60
41021942	1	1	1	1	8	3	2	1	2	1	70
41016941	1	2	1	1	7	1	1	1	3	1	33
41016334	1	1	1	2	1	2	1	1	1	1	53
41015142	1	1	3	2	1	3	1	1	1	1	43
41010663	1	1	2	1	1	4	1	1	1	1	61
41009615	1	1	1	1	8	3	1	1	1	1	37
41007103	1	1	1	1	1	4	2	1	1	1	70
41007086	1	1	2	1	1	3	2	1	1	1	79
41007022	1	2	1	2	2	3	2	1	1	1	72
41004711	1	2	1	2	7	3	2	1	3	1	75
41004680	1	2	1	2	6	3	1	1	3	1	65
41002664	2	1	1	1	8	4	2	1	3	1	74
41001364	1	2	3	2	1	2	2	1	1	1	71
40993987	1	1	3	2	1	2	1	1	1	1	52
40993242	1	1	1	2	1	2	2	1	1	1	67
40991590	1	1	3	1	8	4	1	1	2	1	61
40991127	1	1	1	2	3	2	2	1	1	1	69
40987709	1	1	1	2	8	3	1	1	1	1	62
40987699	1	1	1	2	8	4	2	1	1	1	72
40987100	2	2	1	1	2	3	1	1	3	1	54
40986201	1	2	2	2	1	2	2	1	1	1	73
40986128	2	2	1	2	7	3	2	1	3	1	84
40984169	1	2	3	2	1	2	1	1	1	1	63
40983827	1	1	3	2	8	5	1	3	3	1	53
40982638	1	1	1	2	1	3	2	1	1	1	71
40981325	1	2	2	2	7	1	1	1	1	1	53
40980120	1	2	1	1	8	3	2	1	1	1	68
40978832	1	3	1	1	8	3	1	1	3	1	50
40975079	1	2	1	2	7	5	2	1	3	1	92
40972652	1	1	3	1	8	4	2	1	1	1	67
40970817	1	1	1	1	8	3	1	1	1	1	60
40970642	1	2	2	1	1	2	2	1	1	1	67
40968704	1	2	1	2	8	1	2	1	1	1	78
40968680	1	1	3	2	8	4	1	1	1	1	41
40967076	1	1	1	1	1	4	2	1	1	1	75
40963549	2	2	1	2	8	5	1	3	3	1	63
40963528	1	1	1	2	8	1	2	1	3	1	85
40963441	1	1	2	2	1	1	2	1	1	1	71
40959474	2	1	3	1	8	2	1	1	2	1	60
40954381	1	1	3	1	7	4	2	1	3	1	80
40575333	2	2	2	1	8	4	2	1	3	1	68
40573876	1	1	1	1	2	4	1	1	3	1	51
40573060	1	1	3	2	1	1	1	1	1	1	60
40570382	1	1	1	1	1	3	1	1	1	1	52
40570271	1	1	3	1	1	2	1	1	1	1	53
40568321	1	1	1	1	1	3	1	1	1	1	52
40568229	1	3	1	1	8	4	1	1	3	1	64
40562936	1	1	1	1	8	4	1	1	3	1	47
40562588	2	2	1	1	1	3	1	1	3	1	39
40561583	1	3	1	1	8	1	2	1	2	1	67
40560298	1	1	3	1	8	3	1	1	1	1	62
40554719	1	1	1	1	3	2	1	1	3	1	61
40552383	1	2	1	2	3	2	2	1	1	1	69
40551006	1	1	1	2	3	4	1	1	1	1	35
40550974	1	2	2	2	1	4	1	1	2	1	59
40548760	1	2	1	1	8	4	1	1	2	1	54
40547536	1	2	2	2	8	3	1	1	2	1	61
40547534	1	2	2	1	2	3	1	1	2	1	43
40546384	1	2	3	1	8	4	1	1	2	1	48
40545869	1	1	3	2	1	2	1	1	1	1	64
40545823	1	2	3	1	4	2	2	1	1	1	83
40545793	1	1	1	1	3	3	2	1	1	1	78
40545122	1	2	3	2	6	3	1	1	3	1	48
40544227	1	1	1	2	1	4	1	1	3	1	48
40544113	1	1	1	1	1	3	1	1	3	1	53
40540577	1	1	1	2	7	3	2	1	3	1	75
40540331	2	2	3	1	1	4	2	1	2	1	72
40539563	1	1	2	1	8	4	2	1	1	1	68
40539312	2	2	1	1	8	5	1	2	3	1	31
40537091	1	1	3	1	1	3	2	1	3	1	71
40534747	1	1	3	1	1	2	1	1	1	1	62
40534661	1	1	1	1	1	4	1	1	2	1	57
40534657	1	2	2	1	1	4	1	1	1	1	58
40534070	1	1	1	2	7	1	1	1	3	1	49
40533225	1	3	2	2	4	4	1	1	1	1	62
40526984	1	1	2	2	1	3	2	1	1	1	79
40526736	1	1	1	2	8	4	2	1	2	1	67
40526423	1	1	2	1	1	4	2	1	2	1	79
40525515	1	2	1	2	1	2	1	1	2	1	64
40525351	1	1	1	1	1	1	1	1	3	1	44
40523957	1	1	2	1	1	4	1	1	2	1	51
40523313	1	2	1	2	8	3	2	1	1	1	68
40521205	1	1	1	2	1	2	1	1	2	1	34
40520953	2	1	2	1	2	2	2	1	3	1	68
40520315	1	2	2	2	1	2	2	1	1	1	82
40518806	1	1	1	1	8	3	1	1	1	1	57
40517909	1	1	1	2	1	2	1	1	1	1	60
40513786	2	2	3	1	8	1	2	3	3	1	79
40512509	2	1	3	1	1	5	1	1	3	1	59
40512248	1	2	2	2	1	4	2	3	1	1	98
40511199	1	1	1	1	2	2	2	3	1	1	71
40510514	1	1	1	1	8	4	2	2	3	1	80
40510041	2	2	2	2	8	5	2	1	3	1	81
40508286	1	1	1	1	8	3	2	1	2	1	69
40508232	1	2	3	2	6	1	1	1	3	1	63
40506125	1	2	1	2	8	3	2	1	1	1	76
40504977	1	2	1	1	1	2	2	1	1	1	71
40504695	1	2	1	1	1	3	2	1	2	1	76
40504076	1	2	2	2	7	3	2	1	3	1	80
40501257	1	2	1	1	8	2	1	1	1	1	46
40501145	2	1	2	2	8	4	1	1	2	1	62
40496449	1	2	1	2	1	3	2	2	2	1	74
40494030	1	1	1	2	8	2	1	1	1	1	60
40492083	1	1	1	1	1	3	1	1	1	1	62
40485892	1	2	1	2	1	3	1	1	2	1	64
40485782	1	1	1	2	3	3	1	1	2	1	53
40482481	2	1	2	1	1	4	1	1	2	1	61
40482413	1	2	3	2	1	3	2	1	2	1	88
40479282	1	1	3	2	8	4	1	1	1	1	55
40477092	2	2	1	2	3	4	2	1	1	1	73
40476178	1	2	1	1	1	3	1	1	1	1	53
40473485	1	2	1	2	2	2	2	1	1	1	86
40473178	1	1	1	1	1	4	2	1	1	1	67
40473150	1	2	1	2	1	2	2	1	1	1	91
40470085	1	1	3	1	8	4	2	1	1	1	71
40468874	1	2	1	2	8	2	1	1	1	1	65
40468031	1	1	1	1	6	3	2	1	3	1	72
40467410	2	2	1	2	1	2	1	1	3	1	63
40466546	1	2	1	2	8	3	2	2	3	1	66
40462766	1	1	1	1	4	3	2	1	2	1	76
40459587	1	2	1	1	7	3	2	3	3	1	95
40458776	1	2	3	2	3	5	1	1	2	1	51
40448796	2	1	3	1	1	3	2	1	3	1	76
40446276	1	2	1	1	8	5	1	3	3	1	58
40443223	1	2	1	2	1	4	1	1	1	1	61
40437348	2	2	1	1	5	3	2	1	3	1	67
40436360	1	1	2	1	7	3	2	1	1	1	78
40435538	1	1	1	2	6	3	1	3	3	1	61
40433524	1	3	3	1	4	3	2	1	1	1	77
40429702	1	1	1	2	1	1	2	1	3	1	74
40426343	1	3	1	2	8	3	2	1	2	1	67
40419877	1	2	1	2	5	1	2	1	3	1	86
40419636	1	1	1	1	7	4	2	1	3	1	89
40417227	1	1	2	2	1	2	2	1	2	1	72
40414982	1	2	3	2	7	3	1	1	3	1	58
40414644	1	2	3	1	1	2	2	1	2	1	75
40414098	2	1	1	2	8	5	1	3	3	1	45
40413739	1	1	1	2	8	3	2	1	1	1	67
40412683	1	2	1	2	1	2	2	1	3	1	85
40408897	1	2	2	1	7	4	2	1	2	1	66
40408006	1	1	1	1	1	4	1	1	3	1	47
40028064	1	2	3	2	1	2	2	1	2	1	67
40026861	1	1	1	2	1	1	1	1	1	1	63
40023495	1	2	2	2	8	2	1	1	1	1	61
40019564	2	3	2	2	1	3	2	1	3	1	73
40017024	1	1	3	1	8	4	2	1	1	1	79
40016008	1	1	3	1	8	3	2	1	1	1	75
40013423	1	1	1	1	2	2	1	1	3	1	47
40013334	1	1	1	1	1	2	1	1	3	1	56
40011874	1	1	1	1	2	3	1	1	3	1	51
40008522	1	1	2	1	1	4	1	1	2	1	54
40002875	1	2	1	2	1	4	1	1	3	1	47
40001108	1	2	1	1	8	4	2	3	2	1	82
39998969	2	1	2	1	7	4	2	1	3	1	76
39998205	1	1	1	1	8	3	2	1	1	1	88
39996231	1	2	1	2	4	2	1	1	2	1	64
39996214	1	2	1	1	1	2	1	1	1	1	58
39994456	1	2	1	1	8	3	2	1	1	1	73
39988631	2	1	1	2	8	2	1	1	1	1	34
39987920	1	2	2	1	8	4	2	1	2	1	86
39987713	1	2	2	2	1	3	1	1	1	1	55
39987029	1	2	2	1	8	3	1	1	1	1	52
39986168	1	1	3	2	1	3	2	1	1	1	72
39986163	1	2	1	1	2	3	2	1	1	1	85
39982230	1	3	3	2	8	2	2	1	1	1	68
39981636	1	1	2	1	6	2	1	1	3	1	41
39981625	1	1	2	2	1	1	1	1	1	1	62
39981245	1	1	1	1	1	4	2	1	2	1	68
39978383	1	2	3	1	8	2	1	1	1	1	31
39977551	1	3	2	1	8	3	2	1	1	1	76
39970805	2	2	1	1	1	3	2	1	3	1	81
39969493	1	2	1	2	1	4	2	1	2	1	82
39967077	1	1	1	2	1	4	2	1	1	1	79
39961134	1	2	2	1	3	3	2	1	3	1	66
39951212	1	2	1	2	5	4	1	1	3	1	26
39951196	1	1	3	2	8	5	1	1	3	1	64
39951194	1	2	3	2	2	4	1	1	1	1	59
39951190	1	2	2	1	8	4	1	1	1	1	51
39949237	1	2	3	2	1	3	2	1	3	1	67
39946764	1	2	3	2	1	2	2	1	1	1	78
39945692	1	2	2	1	5	3	2	1	3	1	77
39933733	1	2	2	2	8	4	2	1	3	1	74
39932668	1	1	1	1	2	3	2	1	2	1	74
39932228	1	2	1	2	1	2	1	1	1	1	64
39926385	1	2	1	1	7	4	2	1	1	1	76
39926031	1	2	3	2	1	4	2	1	3	1	94
39922392	1	1	1	2	8	3	1	1	2	1	60
39920128	1	2	1	1	1	5	1	2	3	1	52
39918262	1	2	2	2	1	3	1	1	1	1	62
39918203	1	1	1	2	7	4	1	1	3	1	64
39918200	1	2	1	2	2	3	2	1	1	1	69
39918192	1	1	1	2	8	3	2	1	1	1	78
39918137	1	1	1	2	8	3	1	1	2	1	56
39916383	1	2	1	1	1	2	2	1	1	1	95
39910628	1	2	2	2	8	3	1	1	3	1	59
39909102	1	2	1	2	2	3	1	1	3	1	45
39908201	2	2	2	2	8	5	2	3	3	1	84
39900856	1	3	1	1	7	5	1	1	3	1	60
39899692	2	2	1	1	7	5	1	3	3	1	53
39897409	1	1	1	1	5	1	1	1	3	1	58
39896125	1	1	3	2	8	5	2	1	1	1	74
39893653	1	1	1	2	8	3	2	1	1	1	85
39891836	1	1	1	1	1	4	1	1	2	1	58
39891016	1	1	1	2	8	4	1	2	3	1	65
39890314	2	1	1	1	7	2	1	3	3	1	43
39888719	1	2	1	2	1	1	1	1	1	1	40
39888507	1	2	2	2	1	2	1	1	1	1	55
39888004	1	2	1	1	1	2	1	1	2	1	52
39887399	2	1	1	1	8	4	1	1	2	1	62
39884817	1	1	3	1	3	3	2	1	2	1	67
39883890	1	2	3	1	7	2	2	1	3	1	76
39881605	1	1	1	1	5	4	2	1	3	1	70
39877524	1	2	1	1	2	2	1	2	3	1	50
39875737	1	2	3	1	6	1	2	1	3	1	69
39867505	1	1	1	1	6	4	1	1	3	1	54
39478922	1	1	1	2	1	3	1	1	2	1	28
39478870	1	2	1	1	2	3	1	1	2	1	48
39478764	1	2	1	1	1	3	1	1	1	1	58
39478431	1	1	2	1	7	3	1	1	3	1	65
39474895	1	1	1	1	1	3	2	1	3	1	87
39471720	1	2	2	1	8	2	1	1	1	1	53
39470655	2	2	2	1	1	3	1	1	2	1	50
39462892	1	2	3	2	8	3	1	1	2	1	62
39462115	1	2	1	2	7	2	1	1	3	1	62
39456166	1	3	1	1	1	4	1	1	2	1	45
39453720	1	1	3	2	8	4	2	1	3	1	72
39453042	1	1	1	2	7	4	2	1	3	1	66
39452856	1	1	3	2	8	4	1	1	2	1	46
39451940	1	2	2	1	7	5	1	1	3	1	60
39448438	1	2	2	2	1	2	1	1	3	1	34
39447250	1	1	2	2	1	3	1	1	3	1	45
39441371	1	1	1	1	3	4	1	1	1	1	40
39435160	1	2	2	2	1	5	2	3	3	1	68
39427186	1	1	3	1	7	2	1	1	3	1	43
39425360	1	2	2	2	8	1	2	1	3	1	87
39421762	1	2	1	2	8	2	1	1	1	1	64
39421391	1	1	3	1	7	4	2	1	2	1	81
39419984	1	2	1	2	1	2	1	1	1	1	62
39417166	1	1	3	1	1	4	2	1	1	1	86
39417026	1	1	1	1	7	5	1	3	3	1	42
39412437	1	2	1	2	1	1	2	1	1	1	79
39410868	1	2	3	1	2	4	1	1	2	1	60
39410805	1	1	3	1	8	3	2	1	1	1	67
39402982	1	1	1	1	4	3	1	1	2	1	65
39399651	2	1	3	1	1	3	2	2	3	1	68
39397523	1	1	1	1	3	2	1	1	2	1	59
39373531	1	1	1	2	8	3	2	1	1	1	74
39372693	1	2	1	2	8	4	2	1	3	1	70
33987663	1	1	3	1	8	4	1	1	1	1	58
33983664	2	1	1	1	3	5	1	1	3	1	63
33982609	1	1	3	1	1	5	2	1	3	1	72
33981105	1	1	1	2	8	3	1	1	1	1	59
33979149	1	2	2	2	1	1	2	1	1	1	83
33976960	1	1	1	2	1	2	1	1	2	1	64
33971924	1	2	1	2	1	3	1	1	2	1	60
33966062	1	2	1	2	8	2	1	1	1	1	35
33965954	1	2	1	1	8	4	2	1	2	1	79
33965625	1	1	1	2	2	2	2	1	1	1	69
33965622	1	1	1	1	3	2	1	1	1	1	51
33963028	1	1	3	1	8	3	2	1	2	1	85
33962345	1	1	3	2	1	4	2	1	2	1	79
33961781	1	1	3	1	8	4	2	1	1	1	67
33961498	1	1	3	1	1	4	1	1	2	1	50
33960500	1	2	1	2	2	2	2	1	3	1	69
33957499	1	1	3	2	1	2	2	1	1	1	74
33957117	1	2	1	2	8	1	2	1	1	1	74
33956294	1	2	3	2	2	3	2	1	1	1	69
33956086	1	2	1	2	1	2	1	1	2	1	59
33955446	1	1	1	2	1	1	2	1	1	1	68
33955207	1	1	1	2	8	1	1	1	1	1	38
33953653	1	2	3	2	1	3	1	1	2	1	63
33953519	1	1	1	2	6	2	2	1	3	1	73
33951110	1	1	3	2	7	3	1	1	1	1	52
33949782	1	1	1	1	7	3	1	1	3	1	60
33949471	2	2	1	2	1	4	2	2	3	1	68
33948861	1	2	1	1	8	4	1	1	2	1	60
33948333	2	1	1	2	1	3	1	2	1	1	61
33946879	1	1	1	2	8	4	1	1	1	1	58
33944292	1	1	3	2	1	1	1	1	1	1	50
33941577	1	1	3	1	1	2	1	1	1	1	60
33940642	1	1	3	2	7	4	1	1	3	1	46
33938633	1	2	1	2	1	3	2	1	2	1	74
33935834	1	1	3	2	3	4	1	1	1	1	49
33932814	1	1	1	1	8	4	2	1	2	1	80
33932650	1	1	3	2	8	2	1	1	1	1	56
33931329	1	1	3	1	2	3	1	1	1	1	38
33931223	1	1	1	1	8	4	1	1	2	1	61
33929903	1	2	1	2	8	1	1	1	1	1	61
33928188	1	2	3	1	1	3	1	1	1	1	48
33927851	1	2	1	2	1	2	1	1	1	1	42
33926968	2	1	1	2	2	4	1	1	3	1	38
33924420	2	1	1	2	8	5	1	2	3	1	44
33923863	1	2	3	2	8	2	2	1	1	1	81
33922624	1	1	3	2	1	3	1	1	1	1	52
33921353	1	2	1	1	4	4	1	1	2	1	41
33920101	1	2	1	1	1	1	1	1	1	1	60
33919875	2	1	3	1	1	3	1	1	2	1	59
33919274	2	1	1	2	8	5	1	1	3	1	54
33919091	1	1	1	1	1	2	1	1	1	1	32
33918882	1	1	3	1	1	1	2	1	1	1	74
33915843	1	1	1	1	1	2	1	1	1	1	59
33914341	1	2	3	2	3	3	2	1	1	1	83
33913759	1	1	1	1	7	3	2	1	3	1	82
33912797	1	1	1	2	1	1	1	1	1	1	65
33911971	1	2	1	1	1	2	1	1	1	1	55
33911671	1	2	3	2	8	2	2	1	3	1	73
33911082	2	1	1	2	7	5	1	1	3	1	58
33909209	1	2	1	2	7	1	2	1	3	1	93
33907227	1	2	1	1	2	3	1	1	1	1	30
33907164	1	1	3	1	1	3	1	1	1	1	50
33907144	1	2	3	1	7	3	1	1	3	1	43
33904249	1	1	1	2	1	1	1	1	1	1	56
33904178	1	1	3	1	2	3	2	1	3	1	73
33903493	1	1	1	2	1	1	2	1	1	1	66
33902649	1	2	1	2	7	4	2	1	3	1	86
33902096	1	2	3	2	1	3	2	1	1	1	81
33900488	1	2	3	1	1	3	2	1	1	1	71
33900474	1	1	1	1	1	1	2	1	1	1	71
33897673	2	1	1	2	1	3	1	1	3	1	52
33895776	1	1	3	1	8	4	1	1	2	1	62
33894998	1	1	1	1	1	2	2	1	1	1	66
33894589	1	2	3	2	1	4	2	1	3	1	69
33891396	2	1	1	2	1	3	2	1	1	1	77
33891088	1	1	1	2	1	1	2	1	1	1	68
33890769	1	1	3	2	2	2	1	1	1	1	59
33888821	1	1	1	2	1	1	1	1	1	1	43
33883949	1	2	1	2	4	2	2	1	2	1	87
33882762	1	1	1	2	3	2	1	1	1	1	48
33881490	1	2	1	2	1	1	1	1	1	1	53
33881228	1	1	1	2	3	2	2	1	1	1	66
33880628	1	1	3	1	1	3	1	1	1	1	61
33879258	1	2	2	1	6	3	1	1	3	1	38
33878426	1	1	1	2	8	3	1	1	3	1	63
33877519	1	1	3	1	8	2	1	1	3	1	38
33876668	1	1	1	1	1	1	1	1	1	1	46
33874949	1	1	1	1	8	3	1	1	1	1	51
33874819	1	1	1	1	1	2	2	1	1	1	77
33874752	1	1	1	1	8	1	1	1	3	1	50
33872130	2	1	1	1	6	2	1	1	3	1	52
33871665	1	1	3	1	6	3	1	1	3	1	44
33870763	2	1	1	1	8	4	1	3	2	1	43
33866517	1	2	1	1	8	2	1	1	1	1	57
33861331	1	2	1	2	8	3	2	1	2	1	66
33861185	1	1	1	1	1	1	2	1	3	1	70
33860684	1	1	1	1	8	4	2	1	1	1	91
33859705	1	1	3	2	7	1	1	1	3	1	61
33859701	1	2	1	1	2	3	1	1	1	1	44
33858983	1	2	1	2	8	3	1	1	3	1	64
33857288	1	3	3	1	1	4	2	1	2	1	77
33856660	1	1	1	2	1	5	1	1	1	1	42
33854511	1	1	1	1	8	3	2	1	1	1	79
33853955	1	1	1	2	1	1	2	1	1	1	72
33853472	1	1	1	2	2	3	1	1	1	1	45
33535151	1	2	1	2	8	5	2	1	3	1	81
33534293	1	2	1	1	8	1	1	1	3	1	55
33534022	1	2	1	2	8	3	2	1	2	1	77
33533847	1	2	1	1	1	2	1	1	3	1	47
33532684	1	1	3	2	2	4	2	1	1	1	67
33532599	1	2	1	1	1	3	2	1	1	1	70
33532231	1	2	1	2	8	2	2	1	1	1	74
33531194	1	1	1	1	1	1	2	1	3	1	80
33531028	1	1	1	1	1	1	1	1	1	1	51
33529866	1	1	1	1	1	1	1	1	1	1	47
33529295	1	2	1	2	1	1	2	1	1	1	78
33529280	1	1	3	2	8	5	2	1	1	1	73
33528438	1	1	3	2	8	3	2	1	2	1	90
33527704	1	1	1	2	2	3	1	1	1	1	62
33524905	1	2	1	1	5	1	2	1	3	1	83
33524683	1	2	1	2	3	1	1	1	1	1	54
33523458	1	1	1	1	5	4	1	1	3	1	37
33523435	1	2	1	2	3	4	1	1	1	1	44
33522966	2	1	1	1	7	4	2	2	3	1	81
33519642	1	2	3	2	8	1	2	1	2	1	85
33519476	1	2	3	2	8	5	2	1	2	1	87
33513679	1	1	1	2	8	3	1	1	3	1	64
33513107	1	1	1	2	1	3	1	1	3	1	63
32418651	1	2	3	1	7	4	1	1	3	1	51
32414169	1	2	3	1	1	5	1	1	1	1	26
32039059	1	1	2	2	1	4	2	1	1	1	67
32023877	1	1	2	1	8	1	1	1	1	1	47
32021817	1	2	2	1	8	3	1	1	2	1	58
32013878	1	2	1	1	7	4	1	2	3	1	64
[truncated: 850 more rows]
