# Supplementary material for: A novel nomogram for predicting liver metastasis in patients with gastrointestinal stromal tumor: a SEER-based study
Source: BMC Surg. 2020 Nov 25;20:298. doi: 10.1186/s12893-020-00969-4 (PMC7689971; doi:10.1186/s12893-020-00969-4)
Supplement: Supplementary file 3 — Additional file 3: Table S3. A database of testing set. [file 12893_2020_969_MOESM3_ESM.xlsx]

## Sheet: Sheet1
Patient_ID	Liver_metastasis	Marriage	Race	Sex	Tumor_location	Tumor_size	Age	N	Mitotic_rate	Group	Age
77784439	1	3	1	1	6	4	1	1	3	2	60
77755950	1	1	1	1	4	4	1	1	1	2	49
77751168	1	2	1	2	8	3	2	1	1	2	91
77749170	1	1	2	1	1	3	1	1	2	2	45
77741306	2	2	1	2	7	1	1	1	3	2	61
77740200	1	1	2	1	5	5	1	1	3	2	55
77737564	1	1	1	2	3	4	1	1	2	2	31
77735891	1	1	2	1	1	5	2	1	1	2	66
77717343	2	1	2	2	8	4	1	1	1	2	54
77714846	1	2	2	1	1	3	1	1	3	2	61
77711331	1	1	2	2	8	4	1	1	1	2	65
77691427	2	1	2	1	8	4	1	1	3	2	54
77680008	2	3	2	1	8	5	1	3	3	2	31
77659974	2	1	1	2	8	4	1	1	3	2	57
77658821	1	2	2	2	1	2	1	1	1	2	41
77654243	1	1	2	2	1	3	1	1	3	2	38
77639148	1	1	2	2	8	3	2	1	2	2	69
77638173	1	1	1	2	8	5	2	1	3	2	68
77633511	1	1	1	1	1	4	1	1	1	2	58
77237114	1	1	1	1	8	3	2	2	2	2	77
77228765	1	2	2	2	1	3	2	1	3	2	79
77215826	1	1	1	2	3	3	1	1	1	2	44
77211514	1	3	1	1	8	5	1	1	1	2	64
77201612	2	1	1	1	7	3	1	1	3	2	55
77192130	1	2	1	2	8	4	2	1	3	2	70
77175472	1	1	2	1	1	4	2	1	1	2	74
77174457	1	1	2	1	8	3	1	1	1	2	44
77172983	1	1	2	1	6	2	1	1	3	2	54
77170435	1	3	1	1	1	4	2	1	2	2	79
77155061	1	2	1	1	3	4	1	2	2	2	25
77141577	2	1	1	1	1	4	1	1	1	2	61
77141426	1	2	2	1	1	1	2	1	1	2	76
77127279	1	1	1	1	1	2	1	1	1	2	63
77109334	1	1	2	1	6	3	1	1	3	2	42
77104589	1	2	1	2	1	3	1	1	1	2	48
77092315	1	1	1	2	8	4	1	1	2	2	56
77091708	1	2	2	2	7	2	1	1	1	2	38
77087431	2	1	2	2	1	3	1	1	2	2	55
77086359	1	1	1	2	1	2	2	1	2	2	69
77084788	1	2	1	1	1	2	2	1	1	2	79
77083179	1	2	1	2	8	1	1	1	1	2	51
77082726	1	1	1	2	8	1	1	1	1	2	60
77081432	1	2	1	2	2	3	2	1	1	2	83
77080760	1	1	2	1	1	3	2	1	2	2	85
77080119	1	1	1	2	7	4	2	1	3	2	68
76659287	1	2	2	2	8	3	2	1	1	2	83
76658291	1	1	1	1	8	4	1	1	1	2	64
76649490	2	2	1	1	8	4	1	1	3	2	54
76646771	1	2	2	2	8	4	1	1	1	2	55
76632562	2	2	2	1	1	5	1	1	3	2	59
76632527	1	1	2	2	1	2	1	1	2	2	33
76627874	1	1	2	2	1	2	1	1	1	2	61
76627577	1	1	1	1	8	5	2	1	3	2	72
76626616	1	2	1	2	1	2	2	1	1	2	73
76622639	1	1	2	1	8	2	1	1	2	2	61
76622359	1	1	1	1	2	4	1	1	1	2	46
76615404	1	2	2	2	8	2	1	1	1	2	62
76611566	1	2	2	1	7	4	1	1	3	2	46
76604486	1	1	2	1	3	3	2	1	1	2	75
76598998	1	1	2	2	8	2	2	1	3	2	73
76596612	1	1	1	2	8	4	1	1	2	2	55
76593147	2	1	1	1	8	4	1	1	1	2	65
76581182	1	1	1	2	4	1	1	1	1	2	65
76579743	1	3	1	2	8	5	1	1	3	2	61
76579423	1	2	1	2	8	2	1	1	2	2	56
76559069	1	3	2	1	7	4	1	1	1	2	48
76549124	1	1	1	2	1	3	1	1	1	2	65
76545804	1	2	2	2	1	4	1	1	1	2	59
76541160	1	2	1	1	7	3	2	2	3	2	80
74414484	1	1	1	1	7	4	2	1	3	2	66
74404539	1	2	1	2	7	2	2	1	3	2	80
74388258	1	2	2	2	1	2	1	1	1	2	58
74379440	1	1	1	1	1	4	1	1	3	2	55
74360427	1	2	1	2	4	2	1	1	1	2	52
74360174	2	1	3	1	1	5	2	2	3	2	76
74350861	2	1	1	1	8	4	2	1	3	2	68
74339730	1	3	2	2	7	3	1	1	3	2	65
74339384	1	2	1	1	2	2	1	1	1	2	55
74332889	1	2	2	2	1	4	1	1	1	2	64
74332883	1	2	1	1	3	3	1	1	1	2	48
74331473	1	1	3	1	3	4	1	1	2	2	58
74330128	1	1	2	2	1	3	1	1	1	2	63
74326480	1	1	2	1	8	4	1	1	1	2	65
74325875	1	1	3	1	8	1	2	3	3	2	70
74314650	1	1	2	2	1	3	2	1	1	2	70
74293392	1	1	1	1	1	2	1	1	1	2	57
74289725	2	2	2	2	1	4	1	1	1	2	38
74281352	1	3	2	2	1	2	1	1	1	2	65
74280373	1	1	1	1	2	2	2	1	1	2	75
74276667	1	1	1	1	3	2	2	1	1	2	84
74271222	1	1	1	1	1	5	2	1	1	2	74
74266143	1	1	1	1	8	1	1	1	1	2	44
74259789	1	1	1	2	1	5	1	1	2	2	61
74259767	1	2	1	2	1	2	1	1	1	2	56
74257957	1	2	3	2	8	5	2	1	2	2	83
73878773	1	1	1	1	3	5	2	1	1	2	67
73874410	1	1	2	2	5	1	2	1	3	2	66
73868635	1	2	2	2	1	5	2	1	1	2	66
73862217	1	1	2	2	1	5	1	1	1	2	56
73854060	1	2	2	2	2	3	1	1	1	2	55
73847181	1	1	1	1	2	5	1	1	3	2	55
73841917	1	2	3	1	3	4	1	1	1	2	48
73831783	1	3	3	1	1	1	1	1	1	2	61
73830035	1	2	3	1	8	4	1	1	1	2	54
73826399	1	1	1	2	8	1	1	1	1	2	42
73826099	1	1	1	1	4	1	1	1	1	2	62
73823495	1	1	2	1	1	3	2	1	2	2	79
73821714	2	1	1	1	8	4	2	3	3	2	68
73815372	1	3	1	1	8	4	1	1	1	2	61
73814860	1	3	1	2	1	4	1	1	1	2	59
73811667	1	3	3	1	2	5	1	1	1	2	61
73804438	1	2	2	1	8	4	1	1	1	2	65
73802765	1	1	1	2	8	4	2	1	1	2	76
73778154	1	1	2	2	1	1	1	1	1	2	58
73770835	1	3	2	2	1	2	2	1	1	2	70
73764103	1	3	1	1	1	2	1	1	1	2	49
73763444	1	2	2	2	8	1	2	3	1	2	70
73763131	1	2	1	1	1	5	2	3	3	2	83
73762589	2	2	2	2	2	2	1	1	3	2	39
73761359	2	1	1	2	8	4	2	1	2	2	68
73761345	1	1	1	1	1	3	1	2	3	2	56
73761160	1	1	1	1	2	4	1	1	2	2	61
73749022	1	1	3	2	8	3	2	1	3	2	70
73748594	1	1	1	1	1	2	1	1	1	2	56
73736661	1	1	2	1	1	3	1	1	2	2	61
73732459	1	1	1	1	1	3	2	1	3	2	79
73732429	1	2	1	1	1	2	2	1	1	2	74
73729810	1	1	1	1	1	5	2	3	3	2	79
73724946	1	1	1	2	1	3	1	1	3	2	59
73719181	1	2	3	2	8	4	2	1	1	2	76
73716888	1	2	1	1	8	2	2	1	2	2	67
73331567	1	1	1	2	7	4	1	1	3	2	52
73331496	2	3	1	1	8	3	1	1	2	2	61
73325276	1	1	1	1	3	4	1	1	2	2	65
73311061	1	2	2	1	7	2	1	1	2	2	63
73310891	1	1	1	1	1	4	2	1	3	2	70
73310636	1	1	1	1	8	1	2	1	3	2	82
73308033	1	1	1	1	8	4	2	1	2	2	91
73307747	1	2	1	1	8	4	1	1	1	2	63
73298083	1	1	1	1	7	3	1	1	1	2	61
73298035	1	2	1	2	8	1	1	1	1	2	56
73297145	1	2	2	1	3	4	2	1	1	2	85
73293617	2	2	1	2	3	4	2	3	1	2	87
73277012	1	1	1	2	8	2	1	1	1	2	63
73269098	1	1	2	1	7	4	1	1	3	2	50
73251369	1	3	1	1	8	2	1	1	2	2	51
73239258	1	3	3	2	8	3	2	1	1	2	70
73226001	2	1	1	1	3	2	1	1	3	2	61
73222476	1	1	1	1	1	4	1	1	1	2	60
73215261	1	1	1	2	1	2	1	1	1	2	55
73215021	1	2	1	2	7	2	1	1	3	2	52
73212429	1	1	1	1	8	4	1	3	1	2	49
73211206	1	2	3	2	1	4	1	1	1	2	58
73209734	1	2	1	2	1	2	2	1	2	2	85
73190101	1	2	1	2	8	2	2	3	1	2	80
73182420	1	2	2	2	1	3	2	1	1	2	70
73177516	1	2	1	2	1	3	1	1	1	2	50
73165066	2	1	1	1	8	4	2	1	2	2	75
72780070	1	1	2	2	8	2	1	3	3	2	56
72771159	1	3	1	2	1	3	1	1	1	2	49
72761602	1	2	1	2	1	2	1	1	1	2	59
72755837	1	1	1	2	8	2	2	1	1	2	76
72749234	1	2	1	2	1	2	1	1	3	2	30
72744402	1	2	1	2	8	2	2	3	1	2	68
72737412	1	1	1	2	1	3	2	1	1	2	74
72731793	2	1	1	1	8	4	2	1	2	2	71
72724639	1	1	1	1	3	2	1	1	1	2	43
72718272	1	3	1	2	1	3	1	1	3	2	58
72716098	1	1	1	2	8	4	1	2	1	2	47
72709722	1	1	1	2	8	4	1	1	1	2	61
72707587	1	2	1	1	7	2	2	3	1	2	67
72701025	1	3	1	1	8	2	2	1	1	2	69
72700046	1	1	3	2	8	3	1	1	1	2	53
72692008	1	1	3	1	1	5	1	1	1	2	46
72690489	1	1	1	1	1	1	1	1	1	2	33
72685353	1	1	1	1	1	2	2	1	1	2	75
72672690	1	1	1	1	8	3	1	1	3	2	61
72663798	1	1	3	2	8	2	1	1	1	2	61
72647899	1	3	1	2	2	1	1	1	1	2	47
72643133	1	2	1	2	8	4	1	1	2	2	60
72640119	1	1	1	1	1	2	2	1	2	2	71
72632919	1	1	2	2	1	5	2	1	3	2	77
72632845	1	2	2	2	8	1	1	1	1	2	55
72631836	1	1	1	1	8	4	1	1	1	2	57
72628543	1	1	1	2	1	1	2	1	2	2	69
72622238	1	1	1	1	1	2	2	1	1	2	71
72228044	1	3	1	1	8	2	1	1	1	2	56
72226432	1	3	2	1	8	3	2	1	2	2	74
72219290	1	2	2	2	8	1	1	1	1	2	47
72203625	1	1	1	1	1	4	1	1	1	2	64
72182990	2	2	1	1	7	2	2	1	3	2	69
72176397	1	1	1	1	8	4	1	1	2	2	62
72169424	2	1	1	2	8	2	1	1	1	2	55
63439273	1	1	1	2	8	4	1	1	2	2	49
63412914	1	2	2	1	3	3	2	1	1	2	74
63394709	1	1	1	2	7	4	2	1	3	2	80
63390816	1	1	1	1	1	3	1	1	1	2	39
63390811	1	1	2	1	8	4	2	1	3	2	74
63383141	1	1	1	1	1	4	2	1	1	2	74
63380839	1	2	2	2	8	2	2	1	3	2	78
63372865	1	2	1	1	3	4	2	1	2	2	73
63368866	1	1	1	2	8	3	2	1	2	2	77
63359008	1	2	2	2	7	5	1	1	3	2	52
63351862	1	3	1	2	1	5	1	1	3	2	45
63351224	1	1	1	1	1	2	1	1	1	2	46
63344277	1	1	1	1	7	4	1	1	3	2	65
63344172	1	1	1	1	1	1	1	1	1	2	46
63341413	1	2	1	2	8	4	2	1	2	2	75
63333451	1	1	1	1	1	3	1	1	1	2	65
63329173	1	2	1	1	7	4	1	1	3	2	34
63324469	1	2	1	2	1	2	1	1	1	2	41
63320413	1	1	2	1	6	1	2	1	3	2	70
63318349	1	1	2	1	1	4	1	1	3	2	42
63312396	2	2	1	1	7	4	1	2	1	2	56
63310391	1	2	2	1	1	3	2	1	2	2	76
63310201	1	2	2	2	6	4	1	1	3	2	44
63308895	1	2	1	2	7	3	1	1	3	2	52
63306095	1	1	1	1	8	2	1	1	1	2	65
63304321	1	1	1	2	8	1	2	1	1	2	67
63300784	1	2	1	1	1	2	1	1	3	2	64
63281597	2	2	3	1	8	5	1	1	3	2	55
63275150	1	1	1	2	8	2	1	1	1	2	63
62800910	1	1	1	2	7	5	1	1	3	2	61
62800582	1	1	1	2	1	2	2	1	1	2	67
62800215	1	2	1	2	1	2	2	1	1	2	71
62785032	1	1	1	2	2	3	2	1	1	2	70
62755912	1	1	1	2	1	3	1	1	1	2	44
62746622	1	1	1	1	1	3	2	1	3	2	73
62742599	1	2	1	1	3	4	1	1	2	2	51
62735058	1	1	2	1	8	3	1	1	1	2	43
62722402	1	2	1	1	6	2	2	1	3	2	70
62721262	2	1	1	1	6	5	2	1	3	2	82
62713345	1	1	2	2	5	4	1	1	3	2	62
62705983	1	1	1	2	1	2	1	1	1	2	58
62660138	1	2	1	2	1	4	2	1	1	2	77
62658398	1	1	1	2	8	5	2	1	1	2	73
62656867	1	1	1	1	1	3	2	1	1	2	73
62635386	1	1	1	1	6	1	2	1	3	2	69
62635376	1	1	1	1	8	3	2	1	1	2	71
62158507	1	2	2	2	8	1	2	1	1	2	74
62156361	1	1	1	2	1	5	1	1	3	2	60
59790412	1	1	1	1	1	1	2	1	1	2	71
59787332	1	3	3	1	8	5	2	1	3	2	68
59752299	1	1	1	2	8	2	1	1	1	2	59
59751560	1	1	1	1	2	2	1	1	1	2	54
59747138	1	1	1	1	7	4	2	1	2	2	71
59741673	1	2	1	2	8	3	1	1	1	2	45
59741519	1	2	1	1	1	2	2	1	1	2	74
59709707	1	1	2	1	7	3	2	1	2	2	68
59709206	1	2	1	1	8	4	1	1	1	2	58
59705151	2	1	1	1	1	4	2	1	3	2	73
59701134	1	2	1	2	3	3	1	1	1	2	42
59699577	1	2	1	2	1	1	2	1	1	2	85
59694165	1	1	1	1	8	4	2	1	2	2	77
59676917	1	1	1	2	8	3	2	1	1	2	71
59675744	1	1	2	1	1	1	1	1	2	2	60
59673423	1	1	2	2	8	1	1	1	1	2	59
59669486	1	1	1	1	1	2	2	1	1	2	76
59662622	1	1	1	1	3	2	1	1	1	2	46
59362324	1	2	1	2	1	2	2	1	1	2	84
59360474	1	1	2	2	5	2	1	1	3	2	55
59354235	1	2	1	2	1	2	1	1	2	2	65
59345583	1	1	2	1	1	4	2	1	2	2	74
59343280	1	1	1	1	3	3	1	1	2	2	62
59342060	1	1	1	2	1	2	2	1	2	2	73
59338589	1	1	1	1	3	5	1	1	3	2	48
59334349	1	1	1	2	1	3	2	1	2	2	66
59331408	1	2	1	1	8	1	1	1	1	2	53
59328191	2	2	1	1	1	4	2	1	2	2	72
59322831	1	1	1	1	7	3	2	1	2	2	66
59315821	1	1	2	2	8	3	1	1	2	2	59
59314847	1	2	1	2	1	4	1	1	1	2	36
59305964	1	1	1	2	1	2	2	1	1	2	80
59299767	2	2	2	1	7	1	1	1	1	2	58
59289688	1	1	1	1	8	4	1	1	1	2	58
59289555	1	1	1	1	1	3	1	1	1	2	52
59279809	1	1	1	2	1	3	2	1	2	2	71
59274551	1	1	1	2	1	3	1	1	2	2	29
59271087	1	1	2	2	3	2	1	1	2	2	63
59268231	1	2	1	1	8	4	1	1	3	2	59
59256370	1	1	1	2	1	2	1	1	3	2	63
59250821	1	2	1	1	7	3	1	2	3	2	45
59247705	1	1	1	2	8	2	1	3	1	2	51
59233317	1	1	1	2	8	4	2	1	1	2	69
59233152	1	1	1	2	7	3	1	1	3	2	30
58920735	1	2	1	1	3	4	1	1	2	2	55
58916468	1	2	1	2	8	5	1	1	2	2	45
58902201	2	1	1	1	1	2	1	1	2	2	60
58885674	1	2	1	2	1	2	1	1	1	2	57
58864636	1	2	2	2	1	4	1	1	1	2	52
58861188	1	1	1	1	8	2	2	1	2	2	73
58852902	1	1	1	2	8	3	1	1	2	2	40
58839651	1	1	1	2	1	1	2	1	1	2	72
58832318	1	3	1	1	8	4	1	1	1	2	59
56599007	1	1	1	1	1	3	1	1	1	2	57
56593495	1	2	1	2	5	2	1	1	3	2	64
56593464	1	2	1	2	6	2	1	1	3	2	65
56592326	1	1	1	2	2	2	2	1	1	2	79
56569222	1	1	3	2	8	2	1	1	3	2	44
56559285	1	3	3	2	8	5	2	1	3	2	69
56558459	1	1	1	1	8	1	2	1	1	2	73
56528418	1	2	1	2	7	3	2	1	3	2	89
56528054	1	1	3	1	8	5	1	3	2	2	63
56507117	1	1	1	2	7	3	1	1	3	2	50
56503042	1	1	1	1	8	5	1	1	3	2	64
56495413	1	2	2	2	8	1	1	1	3	2	48
56495142	2	1	1	1	7	4	1	1	3	2	58
56488779	1	1	2	1	8	2	2	1	1	2	76
56488647	1	2	1	2	8	4	2	1	1	2	71
56485427	1	2	2	2	1	1	1	1	3	2	45
56484786	1	2	1	2	1	3	1	1	2	2	63
56471716	1	1	1	1	3	2	1	1	1	2	52
56073205	1	2	1	2	1	2	1	1	2	2	55
56069252	1	1	1	2	8	3	2	1	1	2	66
56037040	1	1	1	1	1	1	2	1	3	2	69
56036384	1	2	1	1	3	5	1	3	3	2	37
56031948	1	2	2	1	8	4	1	1	2	2	39
56031694	2	2	3	2	7	4	2	1	3	2	77
56028068	1	1	1	1	1	2	1	1	1	2	54
56026937	1	2	1	2	7	4	1	1	3	2	61
56026823	1	1	1	2	8	4	2	1	2	2	76
56006379	1	1	1	1	1	4	1	1	1	2	63
56006057	1	1	1	1	3	3	2	2	3	2	74
56005589	1	2	3	2	3	4	2	1	1	2	74
56002369	2	1	1	2	7	3	2	1	3	2	82
55999246	1	1	1	1	1	3	1	1	1	2	61
55978543	1	3	1	1	8	5	1	1	1	2	45
55976780	1	1	1	1	1	1	1	1	1	2	65
55971654	1	1	1	1	7	3	1	1	3	2	63
55965419	1	1	1	1	1	3	1	1	1	2	60
55962753	1	1	3	2	1	3	1	1	2	2	63
55960965	1	1	3	1	2	1	1	1	1	2	50
55959615	1	2	1	1	3	4	1	1	1	2	47
55958013	1	2	1	2	8	4	1	1	1	2	47
55957837	1	1	1	2	1	1	1	1	1	2	54
55956846	1	1	1	2	8	3	1	1	1	2	65
55955877	1	2	1	2	5	5	2	1	3	2	70
55955846	1	1	1	1	5	1	2	1	3	2	73
55950694	1	2	1	2	2	1	1	1	3	2	43
55949507	1	2	1	2	8	2	1	1	1	2	56
55946880	1	1	1	2	7	2	2	1	1	2	67
55943402	1	1	1	1	8	2	1	1	3	2	62
55938120	1	2	1	2	1	4	1	1	1	2	59
55932008	1	1	1	1	7	4	2	1	3	2	77
55929630	1	2	1	2	8	2	2	1	1	2	82
55928527	1	1	1	2	1	2	1	1	3	2	59
55916485	1	2	1	2	3	4	1	1	1	2	58
55911503	1	2	1	2	1	2	2	1	3	2	91
55908883	1	1	1	2	1	2	1	1	2	2	47
55906264	1	1	1	1	4	5	1	1	2	2	58
55906240	1	1	1	1	3	2	2	1	1	2	69
55904807	1	1	1	2	5	4	1	1	3	2	47
55901070	1	1	3	2	1	2	2	1	1	2	75
55518403	1	2	1	2	1	2	2	1	1	2	93
55515338	1	1	1	1	3	2	1	1	1	2	61
55514168	2	1	1	1	1	3	1	1	3	2	55
55512361	1	1	1	1	3	3	2	1	1	2	73
55509148	1	2	2	1	2	4	1	1	3	2	50
55507645	1	3	1	2	7	2	1	1	2	2	64
55505659	1	2	3	2	1	3	2	1	1	2	84
55505189	1	1	1	1	1	2	1	1	2	2	44
55498940	1	2	1	1	1	2	2	1	1	2	68
55495127	1	1	3	1	7	5	1	1	3	2	55
55483618	1	2	1	2	2	4	1	1	2	2	53
55483395	1	1	1	2	1	1	1	1	3	2	57
55479359	1	1	1	1	1	5	1	1	3	2	59
55476421	1	1	1	1	1	3	2	1	2	2	81
55472487	1	1	1	2	2	2	1	1	1	2	59
55464994	1	2	1	2	8	1	1	1	1	2	53
55460520	1	1	1	2	7	2	2	1	3	2	72
55452247	1	2	1	2	2	3	1	1	1	2	60
55439604	1	2	3	2	1	2	2	1	2	2	81
55436372	1	1	3	1	1	2	2	1	2	2	86
55432113	1	1	3	2	1	3	1	1	3	2	55
55422592	1	2	1	2	7	4	1	1	3	2	64
55420556	2	1	1	2	1	3	1	1	3	2	55
55410165	1	1	1	2	7	2	1	1	3	2	38
55397599	1	2	1	2	1	4	1	1	1	2	56
55396284	1	1	3	1	1	2	2	1	1	2	70
55396073	1	2	3	2	8	2	2	1	2	2	75
55392028	1	1	3	1	2	2	2	1	1	2	69
55379284	1	3	3	2	7	3	2	1	2	2	78
55377316	1	1	1	1	8	2	2	1	1	2	69
55376339	1	1	1	1	3	2	1	1	1	2	63
55374415	1	2	2	2	1	3	2	1	2	2	88
55368309	2	1	1	1	8	5	1	1	3	2	58
55362733	1	2	1	2	7	3	1	1	3	2	60
55362276	1	2	1	1	1	4	1	1	1	2	55
55358872	1	1	1	2	1	1	1	1	1	2	52
55355687	1	2	1	1	1	3	1	1	1	2	53
55352454	1	2	3	2	1	2	2	1	1	2	71
55351452	1	1	1	1	6	3	1	1	3	2	65
54970371	1	2	1	1	1	3	2	1	1	2	92
54967352	2	2	1	1	8	3	2	3	3	2	76
54967122	1	2	3	1	1	3	1	1	1	2	59
54965785	1	1	1	2	8	4	2	1	1	2	88
54958890	1	1	1	2	1	2	2	1	1	2	72
54953347	1	1	1	1	4	3	1	1	2	2	45
54947346	1	2	1	2	8	2	1	2	1	2	23
54945522	1	2	1	2	7	3	2	1	3	2	78
54942457	1	1	1	2	8	5	2	1	2	2	82
54924472	1	1	1	2	8	5	1	1	1	2	64
54923632	1	2	1	1	8	3	2	1	2	2	77
54915779	1	1	3	1	1	3	1	1	1	2	50
54912830	1	1	1	2	8	4	1	1	3	2	60
54908900	1	2	3	1	1	3	1	1	2	2	50
54900960	1	1	1	1	1	2	1	1	2	2	59
54886659	2	1	1	1	7	5	2	1	3	2	72
54885374	1	3	1	1	1	2	1	1	1	2	61
54872634	1	2	3	2	1	2	2	1	1	2	78
54865430	1	1	1	2	8	2	2	1	1	2	72
54864333	2	2	1	2	2	5	2	2	3	2	67
54859775	2	2	2	1	8	4	1	1	3	2	63
54847012	2	2	1	2	1	3	1	1	3	2	49
54842332	1	1	3	2	1	2	1	1	1	2	49
54827362	1	3	1	1	1	2	2	1	1	2	75
54822832	1	1	3	2	1	2	2	1	2	2	69
54819297	1	1	3	1	1	3	2	1	3	2	70
54805343	1	1	1	2	8	4	2	1	1	2	69
54413156	1	1	1	2	7	2	1	1	3	2	60
54411161	1	1	1	2	2	3	1	1	1	2	63
54403522	1	2	1	2	8	2	2	1	3	2	78
54399227	1	2	2	2	1	1	1	1	1	2	58
54393482	1	1	1	1	1	2	2	1	1	2	78
54378713	1	1	1	2	8	4	2	2	1	2	70
54361329	1	2	1	2	8	2	2	1	1	2	83
54360645	2	1	1	2	1	3	1	1	3	2	24
54359918	1	1	3	1	1	3	2	1	2	2	81
54359711	1	1	1	1	7	3	1	1	1	2	60
54359648	1	1	1	1	1	3	2	1	2	2	76
54349945	1	1	3	1	1	2	1	1	1	2	55
54337705	1	1	1	2	2	2	1	1	1	2	54
54336028	1	1	1	1	1	3	1	1	1	2	40
54334433	1	1	1	2	1	4	1	1	2	2	59
54322779	1	2	1	2	1	3	1	1	2	2	53
54316903	1	1	1	2	1	4	1	1	1	2	65
54315238	1	3	1	1	8	4	1	1	2	2	56
54309421	1	1	1	2	1	4	1	1	3	2	46
54300797	1	2	1	1	2	3	1	1	1	2	43
54284299	1	1	1	1	1	3	1	1	1	2	44
54255663	1	1	1	1	7	4	2	2	3	2	66
54253224	2	2	1	1	7	5	1	3	3	2	58
54251813	1	1	1	1	4	3	2	2	1	2	83
54250632	1	1	1	1	8	3	1	1	2	2	59
53864393	1	2	2	2	8	3	1	1	1	2	61
53863174	2	1	1	2	7	4	1	3	3	2	65
53859680	2	2	1	2	1	4	2	1	2	2	81
53841168	1	2	3	2	8	3	2	1	1	2	86
53831442	1	1	1	1	3	3	1	1	1	2	47
53831371	2	1	1	2	8	5	2	2	3	2	66
53825633	1	1	1	2	1	3	1	1	1	2	51
53825178	1	1	1	2	7	2	2	1	2	2	74
53821469	1	2	1	2	8	4	1	1	3	2	49
53814039	1	1	3	1	6	3	1	2	3	2	50
53813359	2	1	1	1	1	3	2	1	1	2	77
53808256	1	1	1	1	4	2	1	1	1	2	61
53805898	1	2	1	2	7	4	2	1	3	2	70
53799526	1	2	3	2	1	2	2	1	3	2	77
53791929	1	1	1	2	8	4	1	1	1	2	58
53784867	1	1	3	2	8	4	1	1	3	2	56
53776382	1	1	1	2	2	2	1	1	3	2	46
53764580	2	2	2	1	1	5	1	1	3	2	53
53761898	2	1	1	1	7	4	2	1	3	2	68
53744962	1	2	2	1	7	4	1	1	3	2	65
53744106	2	2	1	1	1	3	1	1	1	2	58
53743965	1	1	1	1	4	2	1	1	1	2	42
53735550	1	2	1	2	3	4	2	1	1	2	68
53731961	2	2	1	2	7	4	2	3	3	2	71
53717722	1	2	3	2	1	2	2	1	1	2	75
53714193	1	1	1	2	1	2	1	1	1	2	60
53712240	1	2	1	2	8	3	2	1	1	2	75
53704636	1	2	1	2	1	1	1	1	3	2	57
53298605	1	2	1	1	7	3	1	1	3	2	40
53293678	1	1	1	2	1	2	2	1	1	2	68
53284231	1	2	1	2	7	3	2	1	3	2	82
53283265	1	1	1	2	1	5	1	1	3	2	64
53280912	1	2	1	2	1	3	1	1	1	2	62
53269503	1	2	3	1	7	4	2	1	3	2	83
53262833	1	1	1	2	1	4	2	1	2	2	73
53262584	1	2	1	1	7	4	2	1	2	2	69
53261564	1	2	3	2	7	3	1	1	3	2	61
53260350	1	1	1	2	1	3	2	1	1	2	75
53258044	1	1	1	1	4	4	1	1	2	2	46
53238367	1	1	1	1	6	2	2	1	3	2	81
53236680	2	1	1	1	7	4	1	3	3	2	56
53233319	1	2	1	2	7	4	2	1	3	2	80
53231650	1	1	3	2	7	2	1	1	3	2	54
53231637	1	1	1	1	1	2	1	1	1	2	62
53224477	1	2	2	2	8	2	1	1	2	2	42
53224100	1	1	1	1	1	3	2	3	1	2	70
53222249	2	1	1	1	7	5	2	3	3	2	85
53209116	1	1	3	1	4	2	1	1	1	2	62
53202371	1	1	1	1	1	2	2	2	1	2	68
53195591	2	2	3	1	8	3	1	3	3	2	63
53184533	2	1	1	2	8	3	1	1	1	2	62
53176858	1	3	3	1	6	2	2	1	3	2	75
53158081	1	1	3	1	6	2	2	1	3	2	70
53153404	1	1	2	1	7	1	1	1	1	2	36
52758553	1	1	1	2	3	3	1	1	2	2	58
52757274	2	1	2	1	1	3	1	1	3	2	52
52752859	1	1	3	1	8	2	1	1	1	2	42
52744389	1	1	1	1	8	5	1	1	1	2	54
52742965	1	1	1	2	1	2	2	1	3	2	72
52738494	1	1	1	1	1	4	2	2	2	2	66
52719639	1	2	1	2	3	1	2	1	2	2	85
52717013	1	2	1	1	3	3	1	1	2	2	63
52710669	1	2	1	2	1	4	1	1	1	2	43
52710233	2	2	2	1	8	5	1	1	3	2	51
52708216	1	3	1	2	1	1	1	1	3	2	49
52706850	1	1	1	1	8	4	2	1	2	2	67
52699798	2	1	1	1	1	3	2	1	2	2	67
52691344	1	1	3	1	6	3	2	1	3	2	81
52683267	1	2	3	1	6	3	1	1	3	2	60
52682540	1	1	3	1	3	2	1	1	1	2	48
52663884	1	1	3	1	1	3	1	1	1	2	59
52646281	1	2	1	2	1	2	2	1	2	2	66
52640938	2	1	1	1	3	3	2	1	2	2	69
52629658	1	2	1	2	1	2	1	1	3	2	60
52627844	2	1	1	1	1	5	2	3	3	2	82
52614796	1	1	1	2	2	3	2	1	1	2	82
52601898	1	1	1	1	2	2	1	1	1	2	46
52204021	1	1	1	2	8	3	2	1	3	2	73
52191338	1	1	1	1	1	2	1	1	1	2	64
52190567	1	1	3	1	5	4	1	1	3	2	46
52186062	1	1	1	1	1	3	2	1	1	2	81
52172329	1	1	1	1	1	2	1	1	3	2	63
41532096	1	2	2	2	5	1	1	1	3	2	56
41109520	1	2	1	2	8	3	2	1	1	2	71
41106719	1	2	3	2	1	2	2	1	2	2	86
41106471	1	1	3	1	1	4	1	1	1	2	42
41106402	1	2	1	2	2	2	1	1	2	2	31
41104873	1	1	1	1	4	4	1	1	2	2	49
41086416	1	3	2	1	3	2	1	1	2	2	65
41085229	1	2	1	1	8	4	1	1	1	2	57
41049231	1	2	1	2	3	4	1	1	1	2	45
41039859	1	1	2	1	8	2	1	1	1	2	56
41033539	1	1	1	1	3	4	2	1	2	2	68
41022099	1	2	2	2	8	5	1	1	3	2	45
41016925	1	1	1	1	1	2	1	1	1	2	63
41015623	1	2	1	2	1	4	1	1	1	2	30
41015603	1	1	1	1	2	3	2	1	3	2	71
41014908	2	1	3	1	1	5	2	1	3	2	67
41011491	1	2	2	2	8	3	2	1	2	2	70
41010492	1	2	2	2	1	3	2	1	2	2	71
41003771	1	2	3	2	2	4	2	1	1	2	80
41002737	1	2	1	2	8	3	1	1	1	2	61
41002611	1	2	2	1	1	4	2	1	1	2	76
41000412	1	1	1	2	4	4	1	1	1	2	63
40999711	1	1	1	2	4	2	2	1	2	2	71
40998664	1	1	1	1	1	4	1	1	1	2	59
40996855	1	1	1	1	5	3	2	1	3	2	70
40988388	1	2	1	2	8	4	1	1	1	2	48
40981808	1	1	1	1	1	4	2	1	2	2	83
40976411	1	1	3	2	1	3	2	1	3	2	94
40970354	1	2	2	1	8	4	2	1	3	2	73
40969980	1	2	2	2	1	2	2	1	1	2	80
40965842	1	1	1	2	8	3	1	1	1	2	65
40577877	1	1	1	1	1	3	1	1	2	2	57
40573542	1	1	1	1	1	4	1	1	2	2	62
40570381	1	1	3	1	8	5	1	3	3	2	38
40564010	1	1	1	2	1	2	2	1	3	2	70
40553221	1	1	1	2	1	2	2	1	2	2	77
40550107	2	1	1	2	1	3	1	1	1	2	51
40543787	1	1	3	1	2	2	1	2	1	2	64
40543713	1	2	3	2	1	1	1	1	1	2	58
40541680	1	2	1	2	1	2	1	2	1	2	32
40535284	1	1	3	2	1	2	2	1	1	2	67
40533779	1	1	1	2	1	5	2	1	3	2	79
40530391	1	1	1	2	1	2	2	2	2	2	82
40525492	1	1	3	1	8	4	2	1	1	2	68
40518231	1	1	1	1	8	4	1	1	1	2	45
40517467	1	1	1	2	1	1	1	1	1	2	41
40512394	1	2	1	2	1	3	2	1	1	2	89
40511444	1	2	1	2	8	4	2	1	2	2	68
40505858	1	3	1	1	8	4	1	1	2	2	63
40500807	1	2	2	2	8	1	1	1	2	2	51
40472408	1	1	1	2	1	3	1	1	2	2	50
40472093	1	2	1	1	8	4	2	3	2	2	77
40468074	1	2	1	1	1	2	2	1	1	2	83
40465049	1	1	3	1	8	3	2	1	3	2	80
40460831	2	2	1	1	8	5	1	3	1	2	49
40458352	1	2	2	2	8	5	1	1	3	2	61
40458259	1	2	1	2	1	3	2	1	3	2	84
40451105	1	1	1	2	1	4	1	1	1	2	60
40445662	2	2	1	2	7	5	2	1	3	2	80
40424278	1	2	1	1	1	3	1	1	2	2	48
40416020	1	1	1	1	8	3	1	1	2	2	40
40414444	1	2	1	1	1	5	2	1	2	2	69
40410803	1	1	1	2	8	4	1	1	2	2	57
40019561	2	1	3	2	1	4	1	1	3	2	65
40011712	1	2	3	1	1	2	2	3	3	2	87
40006072	1	2	1	1	1	4	1	1	2	2	62
40003473	1	2	1	2	1	4	2	1	2	2	70
40003046	1	2	2	2	1	5	2	3	3	2	72
39993446	2	1	2	1	8	2	1	1	1	2	51
39986161	1	2	2	2	1	1	1	1	1	2	55
39983077	1	1	2	2	1	2	1	1	2	2	46
39980414	1	1	3	1	8	2	2	1	3	2	74
39979850	1	1	1	1	1	2	1	1	2	2	46
39978353	1	2	1	1	7	4	2	1	3	2	71
39977554	1	3	2	2	1	1	1	1	1	2	63
39970078	2	1	1	1	1	2	1	3	2	2	57
39969994	1	1	1	2	1	3	2	1	2	2	70
39957673	2	1	1	1	3	3	1	1	2	2	43
39940688	1	2	1	1	1	3	2	1	2	2	84
39940196	1	1	1	1	8	4	2	1	3	2	70
39939397	1	1	1	2	8	5	1	1	3	2	60
39938755	1	2	1	2	1	3	2	1	3	2	70
39933667	1	2	3	2	1	4	1	1	3	2	49
39917590	2	2	3	1	7	5	1	1	3	2	53
39906256	1	1	1	1	7	4	1	1	3	2	59
39903558	1	2	1	1	5	4	2	1	3	2	80
39897523	1	3	1	1	5	3	1	1	3	2	62
39890723	1	2	1	2	7	4	2	1	3	2	75
39866813	1	2	2	2	1	3	1	1	3	2	54
39866133	1	2	2	1	7	5	1	1	1	2	20
39473346	1	1	1	1	1	3	1	1	1	2	45
39471721	1	2	1	2	1	2	2	1	1	2	79
39471434	1	1	1	2	8	3	1	1	2	2	36
39465462	2	2	2	1	8	5	1	1	3	2	55
39465423	1	2	2	2	1	3	2	1	3	2	77
39465025	1	1	1	1	1	4	1	1	3	2	54
39462770	1	1	2	1	1	4	2	1	3	2	76
39450463	1	1	1	2	2	2	2	1	1	2	71
39448434	1	2	2	2	8	3	1	3	3	2	47
39442794	1	1	1	1	1	2	2	1	1	2	70
39435283	1	2	3	2	8	3	2	1	1	2	83
39425829	1	1	3	2	3	2	2	2	2	2	72
39395681	1	1	1	2	2	3	1	1	2	2	62
39375540	1	1	1	2	3	3	1	1	1	2	51
33966954	1	1	1	1	5	4	1	1	3	2	60
33966829	1	2	1	2	2	2	1	1	1	2	62
33961221	1	1	3	2	8	1	2	1	1	2	72
33958604	1	2	3	1	1	2	1	1	1	2	29
33953547	1	1	1	1	2	1	1	1	1	2	51
33947556	1	2	3	2	2	4	1	1	2	2	62
33945653	1	1	3	1	2	2	1	1	1	2	40
33941413	1	1	1	1	2	2	1	1	1	2	63
33935787	1	1	1	1	2	2	2	1	1	2	69
33925494	1	1	1	1	3	4	2	2	1	2	71
33917744	1	1	3	1	1	2	2	1	1	2	77
33914287	1	1	3	2	8	2	2	1	1	2	72
33912203	1	2	3	2	2	3	1	1	1	2	28
33908801	1	1	3	1	3	3	1	1	1	2	50
33905997	1	1	1	1	8	1	2	1	1	2	77
33904555	1	2	3	1	1	4	1	1	2	2	59
33903003	1	2	1	1	7	1	1	1	1	2	40
33892666	1	2	3	2	8	1	1	3	3	2	54
33882156	1	1	1	2	1	4	1	1	1	2	51
33879994	1	1	1	1	1	2	1	1	1	2	59
33879545	2	1	3	2	8	3	2	1	3	2	81
33875140	1	2	1	2	8	4	2	1	3	2	68
33874168	1	1	3	2	8	4	1	1	1	2	58
33868826	1	2	3	1	2	3	1	1	1	2	55
33866282	1	1	1	2	1	2	2	1	1	2	70
33866244	1	2	1	2	8	2	2	1	1	2	78
33861005	1	1	3	1	1	4	2	1	3	2	68
33860244	1	3	1	2	1	3	2	1	1	2	76
33857823	1	1	1	1	8	1	1	1	1	2	64
33854794	1	3	1	2	1	2	1	1	2	2	64
33851464	1	2	2	2	1	2	1	1	1	2	53
32419447	1	3	3	1	1	2	1	1	1	2	60
32418589	1	1	3	2	1	1	1	1	1	2	62
32040917	1	1	1	1	6	3	1	1	3	2	36
32004640	2	2	1	2	7	5	2	1	3	2	71
31997042	1	1	3	2	8	3	1	1	2	2	53
31992853	1	1	2	1	1	4	2	1	1	2	72
31982417	1	1	2	1	7	5	1	3	3	2	41
31974260	1	1	2	1	8	2	1	1	2	2	60
31973089	1	1	2	1	8	3	1	1	2	2	59
31972685	1	1	2	1	7	4	1	1	2	2	65
31971297	1	2	2	1	8	4	1	1	1	2	62
31943075	1	1	1	1	8	4	2	1	1	2	66
31926447	2	1	1	2	1	5	2	1	2	2	73
31917502	2	2	3	1	7	4	1	1	3	2	62
31916321	1	2	2	2	8	4	1	1	2	2	52
31912189	1	1	1	1	8	4	2	1	3	2	66
31911084	1	3	1	2	1	5	2	1	3	2	84
31905731	1	1	2	1	1	3	2	1	2	2	71
31904002	2	2	2	2	7	4	2	1	3	2	78
31902558	2	2	2	1	7	3	1	1	3	2	51
31902058	1	1	1	1	1	2	2	1	2	2	74
31898727	1	2	2	2	1	2	2	1	1	2	81
31894869	1	1	1	1	8	4	1	1	2	2	46
31891388	1	2	1	2	7	3	2	1	3	2	91
31890548	1	1	1	1	8	2	1	1	2	2	51
31888841	1	2	1	2	8	4	1	1	2	2	52
31888786	1	2	1	1	2	2	1	1	3	2	42
31509114	1	2	1	2	1	2	2	1	1	2	84
31509112	1	2	2	2	1	2	1	1	1	2	48
31505837	1	1	1	1	1	4	1	2	2	2	53
31498320	2	2	2	2	7	5	2	1	3	2	76
31492875	1	2	1	2	1	4	2	1	1	2	83
31488348	1	3	2	1	1	3	1	1	2	2	50
31476095	1	1	2	2	8	2	1	1	1	2	48
31473239	1	1	1	1	1	4	1	1	1	2	58
31465924	1	1	1	1	8	4	1	1	3	2	63
29446773	2	2	3	2	7	4	2	1	2	2	72
29422272	1	1	1	1	1	4	1	1	2	2	65
29396677	1	1	1	1	3	3	1	1	2	2	36
29376676	1	1	1	2	1	2	2	1	3	2	75
29373966	1	2	1	1	8	3	1	2	1	2	45
29368909	1	1	1	2	1	2	1	1	1	2	40
29365561	1	1	1	1	3	3	1	1	2	2	65
29015520	1	1	1	1	1	2	1	1	2	2	33
29008360	1	1	1	1	8	4	2	1	2	2	71
29008178	2	2	1	1	7	5	2	3	3	2	66
29001839	1	2	1	1	8	4	1	1	2	2	25
27578314	1	1	1	1	8	4	2	1	2	2	72
27543350	1	1	3	2	8	1	2	1	1	2	68
27542927	1	2	1	2	1	2	2	1	1	2	68
27532088	1	1	1	1	6	4	2	1	3	2	66
27529391	2	1	1	1	8	4	2	3	3	2	70
27508916	1	1	1	2	8	4	2	1	3	2	67
27506494	1	2	1	1	1	4	2	1	3	2	73
27505322	2	1	3	2	7	3	1	1	1	2	57
27499448	1	1	1	1	4	3	2	1	2	2	73
27484761	2	1	1	1	7	5	1	3	3	2	65
27461262	1	1	1	1	8	2	1	1	1	2	61
27455690	1	2	1	1	2	3	1	1	2	2	53
27439753	2	2	2	1	7	4	2	3	3	2	66
27435414	1	1	1	1	8	4	2	1	1	2	89
27031697	1	3	1	2	2	1	1	1	1	2	56
26996076	1	1	1	1	1	1	2	1	1	2	75
26964118	1	1	1	1	8	4	1	1	2	2	44
26926546	1	2	1	2	1	5	2	1	3	2	85
26923176	1	1	1	2	3	3	1	1	2	2	54
26907753	1	1	1	2	1	5	1	1	3	2	60
26896645	1	3	1	1	8	3	1	1	2	2	48
26893527	2	3	1	1	2	3	1	1	1	2	49
26882171	1	2	1	2	8	3	2	1	3	2	87
26878578	1	2	3	1	8	2	2	1	1	2	73
26454568	1	3	1	2	2	2	1	1	2	2	60
22560789	1	3	1	2	1	3	1	1	1	2	38
22550718	1	2	2	2	1	4	1	1	3	2	62
22550202	1	2	1	2	1	2	2	1	1	2	85
22545739	1	1	1	2	1	4	2	1	2	2	78
22535667	1	1	1	1	8	2	2	1	2	2	85
22533283	1	3	1	1	1	5	2	1	3	2	75
22513332	1	2	1	1	5	3	2	1	3	2	78
22513278	1	2	1	1	1	3	1	1	1	2	64
22499556	1	1	1	1	7	5	2	1	3	2	78
22495773	1	2	1	2	7	3	2	1	3	2	71
22487696	1	2	1	1	6	3	1	1	3	2	57
22487004	1	2	1	2	3	2	2	1	1	2	80
22474036	1	1	1	1	1	3	2	1	1	2	74
22468838	1	2	3	1	5	5	1	1	3	2	55
22462199	1	2	1	2	8	4	2	1	1	2	73
22457470	1	1	1	1	1	1	2	1	3	2	73
20705400	1	3	1	1	7	5	1	2	3	2	63
20681687	2	3	1	1	1	4	1	1	2	2	59
20657212	2	3	1	2	8	4	1	1	3	2	50
20651785	1	1	1	1	1	2	1	1	1	2	46
20643628	1	1	1	1	1	3	2	1	3	2	70
20610628	1	1	1	2	2	3	1	1	3	2	53
20607116	1	1	1	1	1	3	2	1	3	2	73
20196123	1	2	1	2	1	3	1	1	2	2	65
20195501	1	1	2	2	1	3	1	2	1	2	56
20177260	1	1	1	1	4	3	2	1	1	2	66
20174524	1	1	2	1	5	5	1	1	3	2	59
20170527	2	1	1	1	8	2	1	1	3	2	50
20166290	1	2	1	2	1	2	1	1	3	2	43
20160367	1	1	1	1	2	2	2	1	3	2	83
20147609	2	1	1	2	5	2	1	1	3	2	54
20137064	1	1	1	2	1	2	1	1	3	2	49
16593123	1	1	3	1	1	2	2	1	1	2	70
16586660	1	2	3	1	8	2	2	1	2	2	72
16580405	1	1	1	1	1	2	2	1	1	2	74
16578379	1	2	1	1	1	4	1	1	1	2	58
16576405	2	1	3	1	7	5	2	3	3	2	66
16571743	1	1	1	1	7	4	1	1	3	2	52
16568336	2	1	3	1	6	4	1	1	3	2	55
16561981	1	1	3	2	1	3	2	1	2	2	76
16558891	1	2	3	1	1	2	1	1	2	2	47
16554759	1	2	3	2	3	3	2	1	1	2	66
16554269	1	2	3	1	7	4	1	1	1	2	47
16553254	1	1	3	1	8	4	1	1	1	2	54
16550589	1	2	3	2	1	2	2	1	1	2	76
16549351	1	2	3	2	7	2	2	1	1	2	77
16548472	1	2	3	2	1	2	2	1	1	2	76
16547703	1	1	3	2	1	2	1	1	2	2	56
16537508	1	1	3	2	1	1	1	1	1	2	55
16525814	1	1	3	2	1	4	1	1	1	2	59
16509493	2	2	3	2	8	1	1	3	3	2	62
16505495	2	3	3	1	7	1	2	1	3	2	80
16135523	1	1	1	1	8	4	1	1	2	2	55
15181601	1	1	1	1	3	2	1	1	1	2	64
15121561	1	2	2	1	1	2	1	1	1	2	54
15107369	1	2	2	1	1	3	2	1	2	2	81
15101909	1	2	1	2	8	1	1	1	1	2	51
15095020	1	1	1	2	1	2	2	1	1	2	69
15080713	1	3	1	1	3	4	1	1	1	2	42
15079870	2	2	1	1	1	2	1	3	3	2	40
15078276	1	1	2	1	1	3	2	1	1	2	78
15056238	1	1	1	1	8	3	1	1	3	2	60
15045754	1	1	2	1	7	1	1	1	1	2	58
14646185	1	2	1	1	8	4	1	1	2	2	54
14631327	1	2	2	1	1	2	1	1	1	2	56
14623208	1	1	3	2	1	1	1	1	1	2	62
14616393	1	2	2	1	8	4	2	1	1	2	70
14613110	1	1	2	1	7	1	1	1	1	2	52
14604074	1	3	1	2	1	2	1	1	2	2	43
14594046	1	1	2	1	3	4	1	1	3	2	57
14575478	1	1	1	2	2	3	2	1	2	2	67
14574229	2	2	3	1	8	3	1	2	3	2	45
14573169	1	1	1	1	1	2	1	1	1	2	51
14566135	1	1	1	1	7	2	1	1	1	2	55
14565266	1	3	2	1	1	3	1	1	2	2	44
14562937	1	2	1	1	1	2	1	1	2	2	60
14558144	1	2	2	2	1	4	2	1	3	2	79
14552198	1	2	1	2	1	2	1	1	1	2	51
14539106	1	1	1	1	7	3	1	1	2	2	33
14536393	1	2	1	2	1	3	1	1	1	2	28
14534933	2	2	2	1	1	5	2	1	3	2	87
14530104	1	1	1	2	8	4	2	1	2	2	68
14516878	2	2	1	2	7	3	1	1	3	2	62
14495455	1	2	2	2	7	3	2	1	2	2	81
14076057	1	1	3	2	3	2	1	1	2	2	50
9607868	2	1	1	2	7	5	2	3	3	2	66
9605977	1	1	1	1	1	3	1	1	2	2	58
9602528	1	2	1	2	8	1	2	1	1	2	72
9595910	1	1	1	1	1	1	1	1	1	2	63
9595430	1	1	2	1	8	3	2	1	1	2	74
9595399	1	2	1	1	8	3	1	1	2	2	24
9583846	1	1	1	1	1	1	2	1	1	2	80
9570514	1	1	1	1	1	2	2	1	3	2	84
9564948	1	1	1	1	1	2	2	1	1	2	71
9564719	1	1	1	2	3	2	2	1	1	2	79
9556710	1	1	1	1	6	3	2	1	3	2	66
9546983	1	2	3	2	8	3	2	1	2	2	89
9538189	1	1	1	2	8	3	1	1	2	2	58
9537947	1	1	2	2	1	3	2	1	1	2	82
9517231	1	2	1	2	1	1	2	1	1	2	74
9508185	1	1	2	2	8	2	2	1	3	2	82
9504340	1	1	1	1	4	4	2	1	2	2	78
9496770	1	1	1	2	7	2	2	2	1	2	81
9493298	1	2	1	2	8	1	2	1	1	2	69
9474765	1	2	1	2	7	5	1	1	3	2	58
9466556	1	2	1	2	1	4	1	1	1	2	64
9465910	1	2	1	1	2	2	2	1	1	2	68
9457121	1	2	1	1	1	3	1	1	3	2	59
9456314	1	1	1	2	8	1	1	1	1	2	51
9073225	1	1	1	1	8	4	2	1	1	2	82
9073175	1	1	1	2	8	1	1	1	1	2	50
9068194	1	2	3	1	1	3	2	1	1	2	89
9058495	1	2	2	2	1	2	2	1	1	2	71
9056870	1	1	1	1	8	3	2	1	1	2	70
9055779	1	1	1	2	1	4	1	1	2	2	63
9054132	1	2	2	1	8	4	2	2	1	2	77
9046385	1	2	1	1	8	3	1	1	2	2	48
9045368	1	1	1	2	1	3	2	1	3	2	76
9042033	1	1	1	2	1	3	1	1	1	2	41
9041662	1	2	1	1	7	2	1	1	2	2	18
9041542	1	1	3	2	8	3	2	1	1	2	69
9032950	1	2	1	2	8	4	1	1	2	2	25
9021042	1	2	2	2	8	3	1	1	2	2	39
9011769	1	1	1	1	8	4	1	1	1	2	57
9007903	1	2	1	1	8	4	1	1	3	2	49
9006628	1	1	1	1	7	4	2	1	3	2	76
9001861	2	1	1	1	1	3	2	1	1	2	79
8999680	2	2	1	1	8	4	1	1	2	2	54
8998771	1	1	1	2	7	2	2	1	3	2	68
8994809	1	1	1	1	3	2	1	1	1	2	61
8980104	1	1	1	1	8	4	2	1	2	2	82
8975196	1	2	1	2	5	4	1	1	3	2	47
8972561	1	1	1	1	7	4	2	2	2	2	90
8966040	1	2	1	2	1	4	1	1	1	2	43
4681684	1	1	3	1	1	2	2	1	1	2	82
4663922	1	1	1	2	1	2	1	1	1	2	63
4662291	1	1	1	2	1	3	1	1	1	2	45
4661093	2	2	2	2	1	3	1	2	3	2	62
4654918	1	2	1	2	1	1	2	1	3	2	77
4652603	1	2	2	2	6	3	2	1	3	2	76
4650950	1	1	1	1	1	3	1	1	1	2	65
4649627	1	2	1	1	1	1	2	1	3	2	70
4643906	1	2	1	2	1	4	1	2	1	2	64
4640768	1	2	2	2	1	2	2	1	1	2	89
4633271	2	1	1	1	7	4	1	1	3	2	60
4629699	1	2	1	2	1	5	2	1	1	2	70
4623587	2	1	1	2	3	4	1	1	1	2	54
4618577	1	1	1	1	1	2	1	1	1	2	58
4617490	1	2	3	2	1	2	2	1	3	2	87
4616879	1	2	3	1	4	4	2	1	1	2	68
4616567	1	1	1	2	1	4	2	1	1	2	74
4615993	1	1	3	2	7	4	1	1	3	2	58
4615749	1	1	1	1	1	3	2	1	3	2	74
4612655	1	1	3	2	1	3	2	1	1	2	69
4609139	1	2	3	2	8	2	2	1	1	2	68
4608340	1	2	2	2	1	3	1	1	1	2	65
4600251	1	1	3	1	8	4	2	1	3	2	74
4596229	1	2	1	1	1	4	1	1	2	2	33
4595293	1	1	3	2	1	2	2	1	3	2	67
4593345	1	1	3	1	1	2	1	1	1	2	64
4593324	1	1	1	1	1	1	2	1	1	2	79
4591725	1	1	1	2	7	1	1	1	1	2	52
4584671	1	1	3	2	1	2	1	1	1	2	55
4581574	1	1	1	2	1	2	1	1	1	2	60
4580367	1	2	3	2	6	2	1	1	3	2	54
4574415	1	1	1	1	8	4	1	1	2	2	53
4572440	1	2	2	1	2	1	1	1	2	2	48
4563111	1	1	3	1	1	3	1	1	1	2	52
4560886	1	1	1	2	7	1	2	1	1	2	74
4560124	1	1	3	1	1	4	2	2	3	2	87
4559065	1	1	1	2	8	3	1	1	1	2	59
4552144	1	1	1	2	1	3	1	1	1	2	63
4552019	1	1	3	2	1	2	1	1	1	2	56
4547271	1	2	1	1	1	3	2	1	1	2	69
4137105	1	2	1	2	1	3	1	1	2	2	25
4122201	1	2	3	1	1	2	2	1	1	2	77
4115400	1	2	3	1	8	4	2	1	1	2	74
4110043	1	1	3	2	8	4	2	1	1	2	73
4109311	1	1	1	2	1	1	1	1	1	2	59
4105667	1	1	1	1	1	4	1	1	1	2	47
4104428	1	2	1	2	1	1	1	1	1	2	55
4101847	1	2	2	2	8	2	2	1	1	2	73
4100934	1	1	3	2	1	2	1	1	1	2	65
4100843	1	2	3	2	1	4	2	1	1	2	82
4100573	1	3	1	2	1	2	1	1	1	2	39
4100296	1	2	1	2	1	3	1	1	1	2	55
4099941	1	3	3	1	1	5	2	1	1	2	69
4092786	1	2	1	2	3	3	1	1	1	2	42
4088346	1	3	1	2	3	2	1	1	1	2	47
4083802	1	2	1	2	7	4	2	1	3	2	90
4076357	1	3	3	2	1	2	1	1	1	2	50
4075019	1	1	1	2	1	2	1	1	1	2	39
4071354	1	1	2	2	1	5	1	1	3	2	65
4070414	2	1	3	2	1	3	1	1	1	2	43
4069996	1	1	1	1	8	2	2	1	1	2	68
4067280	1	1	3	2	1	2	2	1	1	2	75
4063690	1	2	3	2	8	2	1	1	3	2	62
4063537	1	3	1	1	7	1	1	1	3	2	61
4063519	1	1	1	2	2	3	1	1	1	2	36
4053206	2	1	3	2	1	2	2	1	1	2	74
4050745	1	1	3	2	3	3	1	1	1	2	44
4045001	1	2	3	1	7	4	2	1	1	2	66
4040295	1	1	3	1	6	5	1	1	3	2	63
4038051	1	1	3	2	2	2	1	1	1	2	60
4036736	1	1	3	2	3	2	2	1	3	2	82
4032037	1	3	2	2	1	3	1	1	3	2	45
4030107	1	1	1	2	7	2	1	1	1	2	65
4028775	1	2	2	2	1	2	2	1	1	2	69
4011907	2	1	1	1	1	5	2	1	3	2	74
4011063	2	1	3	1	1	2	1	1	2	2	57
4006254	2	1	3	1	8	2	1	1	3	2	49
4002965	1	2	1	1	1	1	1	1	3	2	61
4001086	2	2	1	2	2	3	1	1	1	2	61
3998130	1	2	1	1	2	4	2	1	1	2	75
3985932	1	1	2	1	6	2	1	1	3	2	62
